# Supplementary material for: Comparing the prognosis of esophageal adenocarcinoma with bone and liver metastases: A competing risk analysis
Source: PLoS One. 2024 Sep 25;19(9):e0303842. doi: 10.1371/journal.pone.0303842 (PMC11423978; doi:10.1371/journal.pone.0303842)
Supplement: S1 Data — (XLSX) [file pone.0303842.s003.xlsx]

## Sheet: Supplementary material
Age	Sex	Race	Diagnosis	Primary.size	Surgery	Radiotherapy	Chemotherapy	Ajcc	AJCC.T	AJCC.N	Marital	Grade	Survival.months	Outcome3	Outcome	Mets	Age.cat	Differentiation	Outcome2
70	Male	White	2010~2012	33~40cm	NO	NO	YES	IV	T1	N1	Married	III+IV	36	1	1	Liver metastasis	66~70	III+IV	1
61	Male	White	2010~2012	33~40cm	NO	NO	NO	IV	T1	N1	Divorced/separated	III+IV	3	1	1	Bone metastasis	56~65	III+IV	1
86	Female	Others	2010~2012	33~40cm	NO	NO	NO	IV	Tx	N4	Widowed/Others	III+IV	1	1	1	Liver metastasis	71~97	III+IV	1
63	Male	White	2010~2012	33~40cm	NO	NO	YES	IV	Tx	N0	Married	II	1	2	1	Liver metastasis	56~65	I+II	0
76	Male	White	2010~2012	33~40cm	NO	NO	YES	IV	T1	N1	Divorced/separated	Unknown	8	1	1	Liver metastasis	71~97	Unknown	1
91	Female	White	2010~2012	33~40cm	NO	NO	NO	IV	T1	N1	Widowed/Others	III+IV	1	1	1	Bone metastasis	71~97	III+IV	1
60	Male	White	2010~2012	33~40cm	NO	NO	YES	IV	Tx	N1	Married	III+IV	4	1	1	Liver metastasis	56~65	III+IV	1
60	Male	Others	2010~2012	33~40cm	NO	NO	YES	IV	T1	N1	Married	Unknown	8	1	1	Liver metastasis	56~65	Unknown	1
68	Male	White	2010~2012	Others	NO	NO	YES	IV	T4	N4	Married	III+IV	4	1	1	Bone metastasis	66~70	III+IV	1
52	Male	White	2010~2012	33~40cm	NO	NO	YES	IV	T3	N1	Divorced/separated	III+IV	16	1	1	Liver metastasis	23~55	III+IV	1
50	Male	White	2010~2012	33~40cm	NO	NO	YES	IV	T4	N1	Married	Unknown	2	1	1	Bone metastasis	23~55	Unknown	1
47	Male	White	2010~2012	33~40cm	NO	NO	YES	IV	Tx	N1	Single/UnMarried	III+IV	6	1	1	Liver metastasis	23~55	III+IV	1
64	Male	White	2010~2012	33~40cm	NO	NO	YES	IV	T1	N1	Widowed/Others	III+IV	9	1	1	Liver metastasis	56~65	III+IV	1
65	Male	White	2010~2012	33~40cm	NO	YES	NO	IV	T4	N1	Divorced/separated	III+IV	2	1	1	Liver metastasis	56~65	III+IV	1
64	Male	White	2010~2012	Others	NO	NO	YES	IV	T4	N3	Single/UnMarried	Unknown	2	0	0	Liver metastasis	56~65	Unknown	0
80	Male	White	2010~2012	33~40cm	NO	NO	YES	IV	T1	N0	Married	III+IV	18	2	1	Bone metastasis	71~97	III+IV	0
65	Male	White	2010~2012	33~40cm	NO	NO	YES	IV	T1	N1	Married	Unknown	36	1	1	Liver metastasis	56~65	Unknown	1
64	Male	White	2010~2012	33~40cm	NO	NO	NO	IV	Tx	N3	Married	III+IV	1	1	1	Liver metastasis	56~65	III+IV	1
84	Female	White	2010~2012	33~40cm	NO	NO	NO	IV	T1	N1	Widowed/Others	III+IV	2	1	1	Liver metastasis	71~97	III+IV	1
65	Male	White	2010~2012	33~40cm	NO	NO	NO	IV	Tx	N0	Widowed/Others	Unknown	4	1	1	Liver metastasis	56~65	Unknown	1
51	Male	White	2010~2012	33~40cm	NO	NO	YES	IV	T4	N1	Married	III+IV	26	1	1	Liver metastasis	23~55	III+IV	1
49	Male	White	2010~2012	33~40cm	NO	NO	YES	IV	T2	N1	Single/UnMarried	III+IV	18	1	1	Liver metastasis	23~55	III+IV	1
61	Female	White	2010~2012	33~40cm	NO	NO	NO	IV	T1	N1	Single/UnMarried	Unknown	3	1	1	Liver metastasis	56~65	Unknown	1
41	Male	White	2010~2012	Others	NO	NO	YES	IV	T4	N1	Married	III+IV	8	1	1	Liver metastasis	23~55	III+IV	1
50	Male	Others	2010~2012	33~40cm	NO	NO	NO	IV	T1	N1	Married	II	1	2	1	Liver metastasis	23~55	I+II	0
75	Male	White	2010~2012	33~40cm	NO	NO	YES	IV	Tx	N1	Married	Unknown	13	1	1	Bone metastasis	71~97	Unknown	1
90	Male	White	2010~2012	25~32cm	NO	NO	NO	IV	Tx	N1	Divorced/separated	III+IV	3	1	1	Liver metastasis	71~97	III+IV	1
62	Male	White	2010~2012	Others	NO	NO	YES	IV	T4	N1	Married	II	3	1	1	Liver metastasis	56~65	I+II	1
60	Female	White	2010~2012	33~40cm	NO	NO	YES	IV	T1	N0	Married	III+IV	26	2	1	Liver metastasis	56~65	III+IV	0
66	Male	White	2010~2012	Others	NO	NO	NO	IV	Tx	N4	Married	III+IV	1	1	1	Liver metastasis	66~70	III+IV	1
51	Male	White	2013~2015	15~24cm	YES	NO	YES	IV	T4	N1	Married	II	12	1	1	Liver metastasis	23~55	I+II	1
49	Female	White	2013~2015	33~40cm	NO	NO	YES	IV	T1	N0	Single/UnMarried	II	12	1	1	Bone metastasis	23~55	I+II	1
48	Male	White	2013~2015	33~40cm	NO	NO	YES	IV	Tx	N4	Married	I	10	1	1	Bone metastasis	23~55	I+II	1
70	Male	White	2013~2015	Others	NO	NO	NO	IV	Tx	N1	Married	Unknown	4	2	1	Bone metastasis	66~70	Unknown	0
86	Male	White	2013~2015	15~24cm	NO	NO	YES	IV	T4	N1	Married	III+IV	2	1	1	Bone metastasis	71~97	III+IV	1
60	Male	Others	2013~2015	33~40cm	NO	NO	YES	IV	T1	N1	Married	Unknown	33	1	1	Liver metastasis	56~65	Unknown	1
69	Male	Black	2013~2015	Others	NO	NO	NO	IV	Tx	N0	Widowed/Others	II	5	2	1	Liver metastasis	66~70	I+II	0
67	Female	White	2013~2015	33~40cm	NO	NO	YES	IV	T1	N1	Widowed/Others	Unknown	6	2	1	Liver metastasis	66~70	Unknown	0
80	Male	White	2013~2015	33~40cm	NO	NO	YES	IV	T1	N4	Married	Unknown	7	1	1	Liver metastasis	71~97	Unknown	1
83	Male	White	2013~2015	33~40cm	NO	NO	NO	IV	T3	N1	Married	Unknown	20	1	1	Liver metastasis	71~97	Unknown	1
79	Male	White	2013~2015	33~40cm	NO	NO	NO	IV	T4	N1	Married	II	14	1	1	Bone metastasis	71~97	I+II	1
73	Male	White	2013~2015	33~40cm	NO	NO	YES	IV	T4	N0	Married	Unknown	27	1	1	Liver metastasis	71~97	Unknown	1
57	Male	White	2013~2015	33~40cm	NO	NO	YES	IV	Tx	N2	Single/UnMarried	II	10	1	1	Liver metastasis	56~65	I+II	1
53	Male	Black	2013~2015	33~40cm	NO	NO	YES	IV	T4	N1	Single/UnMarried	Unknown	2	2	1	Bone metastasis	23~55	Unknown	0
54	Female	White	2013~2015	33~40cm	NO	NO	YES	IV	Tx	N1	Married	Unknown	10	1	1	Bone metastasis	23~55	Unknown	1
87	Male	White	2013~2015	Others	NO	NO	YES	IV	T1	N0	Widowed/Others	III+IV	5	1	1	Liver metastasis	71~97	III+IV	1
70	Male	Others	2013~2015	33~40cm	NO	NO	YES	IV	T1	N0	Married	III+IV	1	0	0	Liver metastasis	66~70	III+IV	0
56	Male	White	2013~2015	33~40cm	NO	NO	YES	IV	T3	N1	Married	Unknown	13	0	0	Bone metastasis	56~65	Unknown	0
76	Female	White	2013~2015	33~40cm	NO	NO	YES	IV	T1	N4	Divorced/separated	Unknown	12	0	0	Bone metastasis	71~97	Unknown	0
83	Female	Black	2013~2015	25~32cm	NO	NO	YES	IV	T3	N1	Widowed/Others	III+IV	13	0	0	Liver metastasis	71~97	III+IV	0
56	Male	White	2013~2015	33~40cm	NO	NO	YES	IV	Tx	N4	Married	III+IV	12	1	1	Liver metastasis	56~65	III+IV	1
66	Male	White	2013~2015	33~40cm	NO	NO	NO	IV	Tx	N0	Single/UnMarried	II	1	1	1	Bone metastasis	66~70	I+II	1
76	Male	White	2010~2012	33~40cm	NO	NO	YES	IV	Tx	N0	Married	III+IV	8	2	1	Liver metastasis	71~97	III+IV	0
58	Male	White	2010~2012	33~40cm	NO	NO	NO	IV	Tx	N0	Married	II	5	2	1	Liver metastasis	56~65	I+II	0
50	Female	White	2010~2012	33~40cm	NO	NO	NO	IV	Tx	N2	Divorced/separated	III+IV	1	2	1	Liver metastasis	23~55	III+IV	0
67	Male	White	2010~2012	33~40cm	NO	NO	YES	IV	T3	N1	Married	III+IV	24	2	1	Liver metastasis	66~70	III+IV	0
64	Male	White	2010~2012	25~32cm	NO	NO	YES	IV	Tx	N1	Married	III+IV	9	1	1	Liver metastasis	56~65	III+IV	1
68	Female	White	2010~2012	33~40cm	NO	NO	YES	IV	T4	N1	Married	III+IV	13	1	1	Liver metastasis	66~70	III+IV	1
64	Female	White	2010~2012	33~40cm	NO	NO	YES	IV	T4	N1	Single/UnMarried	II	16	1	1	Liver metastasis	56~65	I+II	1
90	Male	White	2010~2012	33~40cm	NO	NO	NO	IV	Tx	N0	Married	I	6	1	1	Liver metastasis	71~97	I+II	1
60	Male	White	2010~2012	33~40cm	NO	YES	YES	IV	T3	N1	Married	II	9	1	1	Liver metastasis	56~65	I+II	1
47	Male	White	2010~2012	33~40cm	NO	NO	YES	IV	T1	N4	Married	III+IV	2	1	1	Liver metastasis	23~55	III+IV	1
64	Male	White	2010~2012	33~40cm	NO	NO	YES	IV	T3	N1	Married	III+IV	14	1	1	Bone metastasis	56~65	III+IV	1
64	Male	White	2010~2012	33~40cm	NO	NO	YES	IV	Tx	N0	Married	Unknown	22	1	1	Liver metastasis	56~65	Unknown	1
57	Female	White	2010~2012	33~40cm	NO	NO	YES	IV	T3	N3	Married	II	30	1	1	Liver metastasis	56~65	I+II	1
75	Male	White	2010~2012	33~40cm	NO	NO	YES	IV	T3	N2	Married	III+IV	7	1	1	Liver metastasis	71~97	III+IV	1
61	Male	White	2010~2012	33~40cm	NO	NO	YES	IV	Tx	N3	Married	Unknown	7	1	1	Liver metastasis	56~65	Unknown	1
49	Female	White	2010~2012	33~40cm	NO	NO	YES	IV	Tx	N0	Divorced/separated	III+IV	4	1	1	Liver metastasis	23~55	III+IV	1
89	Male	White	2010~2012	Others	NO	NO	NO	IV	T1	N0	Married	III+IV	2	1	1	Liver metastasis	71~97	III+IV	1
66	Male	White	2010~2012	33~40cm	NO	NO	YES	IV	T3	N2	Married	III+IV	13	1	1	Bone metastasis	66~70	III+IV	1
73	Male	White	2010~2012	33~40cm	NO	NO	NO	IV	T1	N1	Married	III+IV	1	1	1	Bone metastasis	71~97	III+IV	1
78	Male	White	2010~2012	Others	NO	NO	NO	IV	T4	N1	Married	II	10	1	1	Liver metastasis	71~97	I+II	1
73	Male	White	2010~2012	33~40cm	NO	NO	YES	IV	Tx	N1	Married	III+IV	3	1	1	Bone metastasis	71~97	III+IV	1
74	Female	White	2010~2012	33~40cm	NO	NO	YES	IV	Tx	N0	Widowed/Others	III+IV	6	1	1	Liver metastasis	71~97	III+IV	1
52	Male	White	2010~2012	33~40cm	NO	NO	YES	IV	Tx	N0	Divorced/separated	II	7	2	1	Liver metastasis	23~55	I+II	0
60	Male	Black	2010~2012	33~40cm	NO	NO	YES	IV	Tx	N0	Single/UnMarried	II	33	1	1	Liver metastasis	56~65	I+II	1
69	Male	White	2013~2015	Others	NO	NO	NO	IV	Tx	N0	Married	Unknown	8	1	1	Liver metastasis	66~70	Unknown	1
60	Male	White	2010~2012	33~40cm	NO	NO	YES	IV	T3	N1	Single/UnMarried	III+IV	14	1	1	Liver metastasis	56~65	III+IV	1
72	Male	White	2010~2012	33~40cm	NO	NO	NO	IV	Tx	N4	Married	III+IV	8	2	1	Liver metastasis	71~97	III+IV	0
75	Male	White	2010~2012	Others	NO	NO	NO	IV	Tx	N4	Widowed/Others	Unknown	2	2	1	Bone metastasis	71~97	Unknown	0
67	Male	White	2010~2012	33~40cm	NO	NO	YES	IV	T3	N2	Married	III+IV	1	2	1	Bone metastasis	66~70	III+IV	0
37	Male	White	2010~2012	33~40cm	NO	NO	YES	IV	T1	N0	Married	III+IV	59	0	0	Liver metastasis	23~55	III+IV	0
69	Male	White	2010~2012	33~40cm	NO	NO	NO	IV	Tx	N0	Divorced/separated	II	6	1	1	Liver metastasis	66~70	I+II	1
54	Male	White	2010~2012	33~40cm	NO	NO	YES	IV	Tx	N1	Married	III+IV	22	1	1	Liver metastasis	23~55	III+IV	1
56	Male	White	2013~2015	33~40cm	NO	NO	NO	IV	T3	N1	Married	II	1	1	1	Liver metastasis	56~65	I+II	1
65	Male	White	2013~2015	33~40cm	NO	NO	YES	IV	T3	N1	Divorced/separated	III+IV	2	2	1	Liver metastasis	56~65	III+IV	0
60	Male	White	2013~2015	33~40cm	NO	NO	YES	IV	T1	N0	Single/UnMarried	II	26	1	1	Liver metastasis	56~65	I+II	1
74	Female	White	2013~2015	33~40cm	NO	NO	YES	IV	T3	N1	Divorced/separated	II	12	1	1	Liver metastasis	71~97	I+II	1
71	Male	White	2013~2015	33~40cm	NO	NO	YES	IV	T3	N1	Married	Unknown	7	1	1	Bone metastasis	71~97	Unknown	1
82	Male	White	2010~2012	33~40cm	NO	NO	NO	IV	Tx	N0	Widowed/Others	III+IV	1	1	1	Bone metastasis	71~97	III+IV	1
59	Male	White	2013~2015	33~40cm	NO	NO	YES	IV	T4	N3	Married	III+IV	3	1	1	Liver metastasis	56~65	III+IV	1
53	Male	White	2013~2015	33~40cm	YES	NO	YES	IV	T3	N4	Married	II	2	1	1	Liver metastasis	23~55	I+II	1
66	Male	White	2013~2015	25~32cm	NO	NO	YES	IV	T4	N0	Single/UnMarried	II	3	1	1	Bone metastasis	66~70	I+II	1
69	Male	White	2013~2015	33~40cm	NO	NO	NO	IV	Tx	N4	Single/UnMarried	III+IV	7	1	1	Liver metastasis	66~70	III+IV	1
80	Male	White	2013~2015	33~40cm	NO	NO	YES	IV	T3	N2	Married	III+IV	34	1	1	Liver metastasis	71~97	III+IV	1
56	Male	White	2013~2015	33~40cm	NO	NO	YES	IV	T3	N4	Divorced/separated	III+IV	4	0	0	Liver metastasis	56~65	III+IV	0
70	Female	White	2013~2015	33~40cm	NO	NO	YES	IV	T4	N1	Single/UnMarried	III+IV	26	1	1	Bone metastasis	66~70	III+IV	1
77	Male	White	2013~2015	Others	NO	NO	NO	IV	T4	N1	Single/UnMarried	III+IV	1	2	1	Bone metastasis	71~97	III+IV	0
67	Male	White	2013~2015	33~40cm	NO	NO	YES	IV	T3	N2	Married	Unknown	2	1	1	Liver metastasis	66~70	Unknown	1
61	Male	White	2013~2015	33~40cm	NO	YES	YES	IV	T3	N1	Married	II	11	1	1	Bone metastasis	56~65	I+II	1
56	Male	White	2013~2015	33~40cm	NO	NO	YES	IV	T2	N1	Married	III+IV	27	0	0	Bone metastasis	56~65	III+IV	0
65	Female	White	2013~2015	Others	NO	NO	YES	IV	T3	N2	Single/UnMarried	II	25	1	1	Liver metastasis	56~65	I+II	1
63	Male	White	2013~2015	33~40cm	NO	NO	YES	IV	Tx	N0	Married	III+IV	30	1	1	Liver metastasis	56~65	III+IV	1
83	Male	White	2013~2015	33~40cm	NO	NO	YES	IV	T3	N1	Widowed/Others	III+IV	3	2	1	Bone metastasis	71~97	III+IV	0
45	Male	White	2013~2015	33~40cm	NO	NO	YES	IV	T3	N2	Married	III+IV	8	1	1	Liver metastasis	23~55	III+IV	1
72	Male	White	2013~2015	33~40cm	NO	NO	YES	IV	T2	N2	Married	III+IV	13	0	0	Liver metastasis	71~97	III+IV	0
78	Male	White	2013~2015	33~40cm	NO	NO	YES	IV	Tx	N4	Divorced/separated	II	13	1	1	Liver metastasis	71~97	I+II	1
68	Female	White	2013~2015	Others	NO	NO	NO	IV	T1	N1	Single/UnMarried	II	8	1	1	Liver metastasis	66~70	I+II	1
59	Male	White	2013~2015	33~40cm	NO	NO	YES	IV	Tx	N4	Single/UnMarried	II	3	1	1	Liver metastasis	56~65	I+II	1
61	Male	Black	2013~2015	Others	NO	NO	YES	IV	T3	N1	Divorced/separated	III+IV	3	1	1	Liver metastasis	56~65	III+IV	1
87	Male	White	2013~2015	33~40cm	NO	NO	NO	IV	T2	N1	Single/UnMarried	II	4	1	1	Liver metastasis	71~97	I+II	1
82	Male	White	2013~2015	33~40cm	NO	NO	YES	IV	Tx	N1	Divorced/separated	II	7	1	1	Liver metastasis	71~97	I+II	1
75	Male	White	2013~2015	33~40cm	NO	NO	YES	IV	T2	N1	Married	II	22	0	0	Liver metastasis	71~97	I+II	0
81	Female	White	2013~2015	33~40cm	NO	NO	YES	IV	T3	N1	Married	II	21	0	0	Liver metastasis	71~97	I+II	0
58	Male	White	2013~2015	33~40cm	NO	NO	YES	IV	T4	N3	Married	III+IV	12	0	0	Bone metastasis	56~65	III+IV	0
63	Male	Black	2013~2015	33~40cm	NO	NO	YES	IV	T3	N1	Divorced/separated	III+IV	7	1	1	Liver metastasis	56~65	III+IV	1
69	Male	White	2013~2015	33~40cm	NO	NO	YES	IV	Tx	N2	Married	III+IV	18	0	0	Liver metastasis	66~70	III+IV	0
71	Male	White	2013~2015	25~32cm	NO	NO	NO	IV	T3	N3	Single/UnMarried	III+IV	1	1	1	Liver metastasis	71~97	III+IV	1
56	Male	White	2013~2015	33~40cm	NO	NO	YES	IV	T1	N0	Married	II	19	1	1	Liver metastasis	56~65	I+II	1
59	Male	White	2010~2012	33~40cm	NO	NO	NO	IV	Tx	N1	Married	III+IV	12	1	1	Liver metastasis	56~65	III+IV	1
47	Female	White	2010~2012	33~40cm	NO	NO	YES	IV	T3	N1	Single/UnMarried	Unknown	7	1	1	Liver metastasis	23~55	Unknown	1
49	Male	White	2010~2012	33~40cm	NO	NO	YES	IV	Tx	N1	Divorced/separated	II	11	1	1	Liver metastasis	23~55	I+II	1
59	Male	White	2010~2012	33~40cm	NO	YES	NO	IV	T3	N1	Married	Unknown	4	1	1	Bone metastasis	56~65	Unknown	1
53	Male	White	2010~2012	33~40cm	NO	NO	NO	IV	T1	N0	Married	I	1	1	1	Liver metastasis	23~55	I+II	1
84	Male	White	2010~2012	33~40cm	NO	NO	YES	IV	T2	N1	Widowed/Others	II	7	1	1	Liver metastasis	71~97	I+II	1
58	Male	White	2010~2012	33~40cm	NO	NO	NO	IV	T3	N1	Divorced/separated	III+IV	2	1	1	Liver metastasis	56~65	III+IV	1
63	Male	White	2010~2012	33~40cm	NO	NO	YES	IV	Tx	N4	Married	II	19	1	1	Liver metastasis	56~65	I+II	1
59	Male	White	2010~2012	33~40cm	NO	NO	YES	IV	T3	N2	Single/UnMarried	III+IV	10	1	1	Liver metastasis	56~65	III+IV	1
87	Male	White	2010~2012	33~40cm	NO	NO	NO	IV	Tx	N0	Married	III+IV	2	1	1	Bone metastasis	71~97	III+IV	1
74	Male	White	2010~2012	33~40cm	NO	NO	YES	IV	Tx	N0	Married	III+IV	6	1	1	Liver metastasis	71~97	III+IV	1
53	Male	White	2010~2012	15~24cm	NO	NO	NO	IV	Tx	N3	Married	III+IV	2	1	1	Liver metastasis	23~55	III+IV	1
77	Female	White	2010~2012	Others	NO	NO	YES	IV	Tx	N0	Widowed/Others	Unknown	32	1	1	Liver metastasis	71~97	Unknown	1
60	Male	Black	2010~2012	33~40cm	NO	NO	YES	IV	T3	N1	Married	II	34	2	1	Bone metastasis	56~65	I+II	0
50	Male	White	2010~2012	33~40cm	NO	NO	YES	IV	T2	N1	Single/UnMarried	III+IV	9	1	1	Liver metastasis	23~55	III+IV	1
66	Male	White	2010~2012	33~40cm	NO	NO	NO	IV	T3	N1	Married	Unknown	2	1	1	Bone metastasis	66~70	Unknown	1
52	Male	White	2010~2012	33~40cm	NO	YES	NO	IV	Tx	N1	Married	III+IV	1	1	1	Bone metastasis	23~55	III+IV	1
71	Female	White	2010~2012	33~40cm	NO	NO	NO	IV	T1	N1	Widowed/Others	Unknown	2	1	1	Bone metastasis	71~97	Unknown	1
64	Male	White	2010~2012	33~40cm	NO	NO	YES	IV	T3	N0	Married	III+IV	4	1	1	Liver metastasis	56~65	III+IV	1
88	Male	White	2010~2012	33~40cm	NO	NO	YES	IV	Tx	N1	Married	III+IV	2	1	1	Liver metastasis	71~97	III+IV	1
75	Male	Black	2010~2012	33~40cm	NO	NO	YES	IV	T3	N0	Married	Unknown	22	1	1	Bone metastasis	71~97	Unknown	1
71	Male	Black	2010~2012	33~40cm	NO	NO	NO	IV	T4	N1	Widowed/Others	Unknown	2	1	1	Liver metastasis	71~97	Unknown	1
54	Female	White	2010~2012	Others	NO	NO	YES	IV	T3	N0	Married	III+IV	5	1	1	Bone metastasis	23~55	III+IV	1
50	Female	White	2010~2012	33~40cm	NO	NO	YES	IV	Tx	N1	Divorced/separated	III+IV	15	1	1	Liver metastasis	23~55	III+IV	1
56	Male	White	2010~2012	33~40cm	NO	NO	YES	IV	T1	N0	Married	Unknown	23	1	1	Liver metastasis	56~65	Unknown	1
50	Male	White	2010~2012	33~40cm	NO	NO	YES	IV	Tx	N4	Married	Unknown	2	1	1	Liver metastasis	23~55	Unknown	1
71	Male	White	2010~2012	33~40cm	NO	NO	YES	IV	T1	N0	Married	Unknown	26	2	1	Liver metastasis	71~97	Unknown	0
83	Male	Black	2010~2012	33~40cm	NO	NO	YES	IV	T4	N0	Married	III+IV	2	2	1	Liver metastasis	71~97	III+IV	0
65	Male	White	2010~2012	33~40cm	NO	NO	YES	IV	Tx	N1	Widowed/Others	Unknown	8	1	1	Liver metastasis	56~65	Unknown	1
82	Male	White	2010~2012	33~40cm	NO	NO	YES	IV	Tx	N1	Married	III+IV	16	1	1	Liver metastasis	71~97	III+IV	1
57	Male	White	2010~2012	25~32cm	NO	NO	YES	IV	T3	N1	Married	Unknown	23	1	1	Liver metastasis	56~65	Unknown	1
57	Male	White	2010~2012	33~40cm	NO	NO	YES	IV	Tx	N0	Married	Unknown	4	1	1	Liver metastasis	56~65	Unknown	1
57	Male	Black	2010~2012	33~40cm	NO	NO	NO	IV	Tx	N4	Widowed/Others	III+IV	1	1	1	Liver metastasis	56~65	III+IV	1
78	Male	White	2013~2015	33~40cm	NO	NO	NO	IV	Tx	N3	Divorced/separated	III+IV	1	1	1	Bone metastasis	71~97	III+IV	1
77	Male	White	2013~2015	33~40cm	NO	NO	YES	IV	Tx	N1	Married	III+IV	1	1	1	Bone metastasis	71~97	III+IV	1
60	Male	White	2013~2015	Others	NO	NO	YES	IV	T1	N1	Married	III+IV	1	2	1	Liver metastasis	56~65	III+IV	0
76	Male	White	2013~2015	33~40cm	NO	NO	NO	IV	T2	N0	Married	III+IV	3	1	1	Liver metastasis	71~97	III+IV	1
65	Male	White	2010~2012	33~40cm	NO	NO	YES	IV	T4	N1	Widowed/Others	III+IV	4	1	1	Liver metastasis	56~65	III+IV	1
53	Male	White	2010~2012	33~40cm	NO	NO	YES	IV	T3	N1	Married	III+IV	16	1	1	Bone metastasis	23~55	III+IV	1
64	Male	White	2013~2015	33~40cm	NO	NO	YES	IV	T3	N2	Married	II	4	1	1	Liver metastasis	56~65	I+II	1
69	Male	White	2013~2015	Others	NO	NO	YES	IV	Tx	N1	Married	III+IV	19	1	1	Liver metastasis	66~70	III+IV	1
69	Male	White	2010~2012	33~40cm	NO	NO	YES	IV	T3	N1	Divorced/separated	III+IV	5	1	1	Liver metastasis	66~70	III+IV	1
61	Male	White	2013~2015	15~24cm	NO	NO	YES	IV	T4	N1	Married	II	14	1	1	Liver metastasis	56~65	I+II	1
60	Male	White	2013~2015	33~40cm	NO	NO	YES	IV	T3	N3	Married	III+IV	10	1	1	Bone metastasis	56~65	III+IV	1
73	Male	White	2013~2015	33~40cm	NO	NO	YES	IV	T3	N1	Married	Unknown	24	1	1	Liver metastasis	71~97	Unknown	1
55	Male	White	2013~2015	15~24cm	NO	NO	YES	IV	T2	N2	Married	Unknown	14	1	1	Liver metastasis	23~55	Unknown	1
54	Male	Black	2013~2015	25~32cm	NO	NO	YES	IV	T4	N0	Single/UnMarried	II	6	1	1	Liver metastasis	23~55	I+II	1
74	Male	White	2013~2015	33~40cm	NO	NO	NO	IV	T4	N0	Single/UnMarried	Unknown	1	2	1	Liver metastasis	71~97	Unknown	0
58	Male	White	2013~2015	33~40cm	NO	NO	NO	IV	T1	N1	Single/UnMarried	III+IV	5	1	1	Liver metastasis	56~65	III+IV	1
72	Female	White	2013~2015	33~40cm	NO	NO	YES	IV	T4	N3	Married	Unknown	42	0	0	Bone metastasis	71~97	Unknown	0
52	Male	White	2013~2015	Others	NO	NO	NO	IV	T1	N1	Single/UnMarried	Unknown	1	1	1	Liver metastasis	23~55	Unknown	1
87	Male	White	2013~2015	33~40cm	NO	NO	YES	IV	T1	N1	Widowed/Others	Unknown	6	1	1	Bone metastasis	71~97	Unknown	1
77	Male	Others	2013~2015	33~40cm	NO	NO	NO	IV	Tx	N0	Married	Unknown	3	1	1	Liver metastasis	71~97	Unknown	1
63	Male	White	2013~2015	33~40cm	NO	NO	YES	IV	T1	N3	Single/UnMarried	III+IV	10	2	1	Bone metastasis	56~65	III+IV	0
55	Female	Black	2013~2015	33~40cm	NO	NO	YES	IV	Tx	N1	Widowed/Others	III+IV	5	1	1	Liver metastasis	23~55	III+IV	1
37	Male	White	2013~2015	Others	NO	NO	YES	IV	Tx	N4	Single/UnMarried	III+IV	9	1	1	Liver metastasis	23~55	III+IV	1
88	Female	White	2013~2015	33~40cm	NO	YES	NO	IV	T2	N0	Widowed/Others	III+IV	9	1	1	Liver metastasis	71~97	III+IV	1
65	Male	Black	2013~2015	Others	NO	NO	NO	IV	T1	N0	Single/UnMarried	II	2	1	1	Liver metastasis	56~65	I+II	1
46	Male	White	2013~2015	33~40cm	NO	NO	YES	IV	T2	N0	Single/UnMarried	III+IV	1	1	1	Liver metastasis	23~55	III+IV	1
47	Male	White	2013~2015	33~40cm	NO	NO	YES	IV	T1	N1	Married	II	20	1	1	Liver metastasis	23~55	I+II	1
67	Male	White	2013~2015	Others	NO	NO	YES	IV	Tx	N1	Married	Unknown	10	1	1	Bone metastasis	66~70	Unknown	1
57	Male	White	2013~2015	33~40cm	NO	YES	YES	IV	T3	N1	Married	Unknown	17	1	1	Bone metastasis	56~65	Unknown	1
88	Female	Black	2013~2015	33~40cm	NO	NO	NO	IV	Tx	N1	Widowed/Others	Unknown	4	1	1	Liver metastasis	71~97	Unknown	1
53	Male	White	2013~2015	15~24cm	NO	NO	YES	IV	Tx	N1	Single/UnMarried	II	6	2	1	Liver metastasis	23~55	I+II	0
56	Male	White	2013~2015	33~40cm	NO	NO	YES	IV	Tx	N1	Married	II	14	1	1	Liver metastasis	56~65	I+II	1
54	Male	White	2013~2015	33~40cm	NO	NO	YES	IV	T3	N1	Married	III+IV	3	1	1	Liver metastasis	23~55	III+IV	1
72	Male	White	2013~2015	33~40cm	NO	NO	YES	IV	T3	N3	Married	II	13	1	1	Liver metastasis	71~97	I+II	1
57	Male	White	2013~2015	33~40cm	NO	NO	YES	IV	Tx	N1	Single/UnMarried	III+IV	22	1	1	Liver metastasis	56~65	III+IV	1
69	Male	White	2013~2015	33~40cm	NO	NO	YES	IV	T2	N1	Married	III+IV	18	0	0	Liver metastasis	66~70	III+IV	0
77	Male	White	2013~2015	33~40cm	NO	NO	YES	IV	T1	N0	Married	III+IV	2	1	1	Liver metastasis	71~97	III+IV	1
65	Male	White	2013~2015	33~40cm	NO	NO	YES	IV	Tx	N3	Single/UnMarried	III+IV	5	1	1	Liver metastasis	56~65	III+IV	1
78	Male	White	2013~2015	33~40cm	NO	NO	YES	IV	T4	N0	Married	III+IV	11	1	1	Liver metastasis	71~97	III+IV	1
50	Male	White	2013~2015	25~32cm	YES	YES	YES	IV	Tx	N1	Married	III+IV	9	1	1	Liver metastasis	23~55	III+IV	1
49	Male	White	2013~2015	33~40cm	NO	NO	YES	IV	Tx	N1	Married	Unknown	16	0	0	Liver metastasis	23~55	Unknown	0
37	Male	White	2013~2015	33~40cm	YES	YES	YES	IV	T4	N1	Married	II	14	0	0	Bone metastasis	23~55	I+II	0
54	Male	White	2013~2015	33~40cm	NO	NO	YES	IV	Tx	N0	Divorced/separated	II	1	1	1	Liver metastasis	23~55	I+II	1
52	Male	White	2013~2015	33~40cm	NO	NO	NO	IV	T4	N1	Divorced/separated	III+IV	6	1	1	Liver metastasis	23~55	III+IV	1
83	Male	Others	2013~2015	33~40cm	NO	NO	NO	IV	T4	N3	Married	II	6	1	1	Liver metastasis	71~97	I+II	1
66	Male	White	2013~2015	15~24cm	NO	NO	YES	IV	T3	N3	Single/UnMarried	II	5	1	1	Liver metastasis	66~70	I+II	1
50	Female	White	2013~2015	Others	NO	NO	NO	IV	T1	N0	Single/UnMarried	II	5	1	1	Liver metastasis	23~55	I+II	1
38	Male	White	2013~2015	33~40cm	NO	NO	NO	IV	T1	N0	Married	II	1	1	1	Liver metastasis	23~55	I+II	1
64	Male	White	2013~2015	25~32cm	NO	NO	YES	IV	T4	N3	Married	III+IV	9	1	1	Bone metastasis	56~65	III+IV	1
59	Male	White	2013~2015	33~40cm	NO	NO	YES	IV	Tx	N0	Single/UnMarried	II	14	0	0	Liver metastasis	56~65	I+II	0
54	Female	White	2010~2012	Others	NO	NO	YES	IV	T4	N1	Married	II	17	2	1	Liver metastasis	23~55	I+II	0
62	Male	White	2010~2012	25~32cm	NO	NO	YES	IV	T1	N1	Divorced/separated	II	10	1	1	Liver metastasis	56~65	I+II	1
79	Male	White	2010~2012	33~40cm	NO	NO	NO	IV	T3	N1	Married	III+IV	5	1	1	Liver metastasis	71~97	III+IV	1
62	Male	White	2010~2012	33~40cm	NO	NO	YES	IV	T4	N1	Married	Unknown	2	1	1	Bone metastasis	56~65	Unknown	1
61	Male	White	2010~2012	33~40cm	NO	NO	YES	IV	Tx	N4	Married	III+IV	1	2	1	Liver metastasis	56~65	III+IV	0
69	Female	White	2010~2012	25~32cm	NO	NO	NO	IV	T3	N1	Widowed/Others	III+IV	1	1	1	Liver metastasis	66~70	III+IV	1
60	Male	White	2010~2012	33~40cm	NO	NO	YES	IV	Tx	N0	Married	III+IV	8	1	1	Bone metastasis	56~65	III+IV	1
88	Male	White	2010~2012	33~40cm	NO	NO	NO	IV	T4	N4	Widowed/Others	II	6	1	1	Liver metastasis	71~97	I+II	1
63	Male	White	2010~2012	33~40cm	NO	NO	NO	IV	T1	N0	Divorced/separated	III+IV	2	2	1	Liver metastasis	56~65	III+IV	0
68	Male	White	2010~2012	15~24cm	NO	NO	YES	IV	T4	N0	Married	III+IV	2	1	1	Liver metastasis	66~70	III+IV	1
72	Male	White	2010~2012	Others	NO	NO	NO	IV	Tx	N1	Divorced/separated	II	2	1	1	Liver metastasis	71~97	I+II	1
66	Male	White	2010~2012	Others	NO	NO	YES	IV	T3	N2	Divorced/separated	II	6	1	1	Bone metastasis	66~70	I+II	1
46	Male	White	2010~2012	33~40cm	NO	NO	YES	IV	Tx	N4	Divorced/separated	II	22	1	1	Liver metastasis	23~55	I+II	1
59	Male	White	2010~2012	33~40cm	NO	YES	YES	IV	T3	N2	Married	II	19	1	1	Liver metastasis	56~65	I+II	1
62	Male	White	2010~2012	33~40cm	NO	NO	NO	IV	T1	N0	Married	III+IV	21	1	1	Liver metastasis	56~65	III+IV	1
60	Male	White	2010~2012	33~40cm	NO	NO	YES	IV	Tx	N1	Widowed/Others	III+IV	11	1	1	Liver metastasis	56~65	III+IV	1
54	Male	White	2010~2012	33~40cm	NO	NO	YES	IV	Tx	N1	Married	III+IV	13	1	1	Liver metastasis	23~55	III+IV	1
62	Male	White	2010~2012	33~40cm	NO	NO	YES	IV	T4	N1	Divorced/separated	II	14	1	1	Liver metastasis	56~65	I+II	1
47	Male	White	2010~2012	Others	NO	NO	YES	IV	T3	N2	Single/UnMarried	II	7	1	1	Liver metastasis	23~55	I+II	1
52	Male	White	2010~2012	33~40cm	NO	NO	YES	IV	T4	N1	Divorced/separated	III+IV	12	1	1	Liver metastasis	23~55	III+IV	1
66	Male	White	2010~2012	33~40cm	NO	NO	YES	IV	T3	N1	Widowed/Others	III+IV	7	1	1	Liver metastasis	66~70	III+IV	1
57	Male	White	2010~2012	Others	NO	NO	YES	IV	T4	N3	Married	II	14	1	1	Liver metastasis	56~65	I+II	1
77	Male	White	2010~2012	33~40cm	NO	NO	YES	IV	T1	N0	Married	II	4	1	1	Bone metastasis	71~97	I+II	1
61	Male	White	2010~2012	33~40cm	NO	NO	YES	IV	T3	N2	Married	III+IV	15	1	1	Liver metastasis	56~65	III+IV	1
28	Male	White	2010~2012	33~40cm	NO	NO	YES	IV	T1	N1	Married	III+IV	14	1	1	Bone metastasis	23~55	III+IV	1
84	Male	White	2010~2012	33~40cm	NO	NO	YES	IV	T3	N2	Divorced/separated	II	8	1	1	Bone metastasis	71~97	I+II	1
53	Male	White	2010~2012	33~40cm	NO	NO	YES	IV	T1	N4	Married	Unknown	41	2	1	Liver metastasis	23~55	Unknown	0
54	Male	White	2010~2012	33~40cm	NO	NO	YES	IV	T3	N1	Married	Unknown	34	1	1	Bone metastasis	23~55	Unknown	1
56	Male	White	2010~2012	33~40cm	NO	NO	YES	IV	T1	N0	Divorced/separated	III+IV	16	1	1	Liver metastasis	56~65	III+IV	1
48	Male	White	2010~2012	33~40cm	NO	NO	YES	IV	Tx	N1	Married	III+IV	13	1	1	Liver metastasis	23~55	III+IV	1
49	Male	White	2010~2012	33~40cm	YES	NO	YES	IV	T1	N0	Single/UnMarried	II	42	1	1	Liver metastasis	23~55	I+II	1
73	Female	White	2010~2012	33~40cm	NO	NO	YES	IV	T1	N0	Widowed/Others	III+IV	30	1	1	Liver metastasis	71~97	III+IV	1
55	Male	White	2010~2012	33~40cm	NO	NO	YES	IV	T3	N1	Married	I	12	1	1	Liver metastasis	23~55	I+II	1
55	Female	White	2010~2012	33~40cm	NO	NO	YES	IV	T2	N1	Married	II	65	0	0	Liver metastasis	23~55	I+II	0
62	Male	White	2010~2012	33~40cm	NO	NO	YES	IV	T1	N0	Married	III+IV	9	1	1	Liver metastasis	56~65	III+IV	1
65	Male	White	2010~2012	33~40cm	YES	NO	YES	IV	T3	N3	Married	II	59	0	0	Liver metastasis	56~65	I+II	0
55	Male	White	2010~2012	33~40cm	NO	NO	YES	IV	T3	N1	Married	III+IV	6	1	1	Liver metastasis	23~55	III+IV	1
68	Male	White	2010~2012	33~40cm	NO	NO	YES	IV	T4	N4	Married	II	55	0	0	Liver metastasis	66~70	I+II	0
50	Female	White	2010~2012	33~40cm	NO	NO	YES	IV	Tx	N1	Single/UnMarried	II	11	1	1	Liver metastasis	23~55	I+II	1
56	Male	White	2010~2012	33~40cm	NO	NO	YES	IV	Tx	N1	Married	III+IV	24	2	1	Liver metastasis	56~65	III+IV	0
73	Male	White	2010~2012	33~40cm	NO	NO	YES	IV	T1	N0	Married	II	15	1	1	Bone metastasis	71~97	I+II	1
61	Male	White	2010~2012	33~40cm	NO	NO	YES	IV	Tx	N1	Divorced/separated	Unknown	9	1	1	Liver metastasis	56~65	Unknown	1
77	Male	White	2010~2012	33~40cm	NO	NO	NO	IV	T3	N0	Married	II	6	1	1	Liver metastasis	71~97	I+II	1
63	Male	White	2010~2012	33~40cm	NO	NO	NO	IV	Tx	N3	Divorced/separated	III+IV	1	1	1	Bone metastasis	56~65	III+IV	1
61	Male	White	2010~2012	33~40cm	NO	NO	YES	IV	T1	N0	Married	III+IV	16	1	1	Liver metastasis	56~65	III+IV	1
61	Male	White	2010~2012	33~40cm	NO	NO	YES	IV	T1	N1	Married	II	15	1	1	Bone metastasis	56~65	I+II	1
59	Male	White	2010~2012	33~40cm	NO	NO	YES	IV	T1	N1	Married	III+IV	1	1	1	Liver metastasis	56~65	III+IV	1
63	Male	White	2010~2012	Others	NO	NO	YES	IV	T2	N2	Married	Unknown	15	1	1	Bone metastasis	56~65	Unknown	1
64	Male	White	2013~2015	33~40cm	NO	NO	YES	IV	Tx	N0	Married	III+IV	13	1	1	Liver metastasis	56~65	III+IV	1
76	Male	White	2013~2015	Others	NO	YES	YES	IV	T3	N1	Married	I	15	1	1	Bone metastasis	71~97	I+II	1
56	Female	White	2013~2015	33~40cm	NO	NO	NO	IV	T1	N1	Single/UnMarried	III+IV	6	1	1	Bone metastasis	56~65	III+IV	1
57	Male	White	2010~2012	33~40cm	NO	NO	YES	IV	T3	N1	Married	III+IV	10	1	1	Bone metastasis	56~65	III+IV	1
60	Male	White	2010~2012	33~40cm	NO	NO	YES	IV	Tx	N1	Married	III+IV	2	1	1	Bone metastasis	56~65	III+IV	1
54	Male	White	2010~2012	33~40cm	YES	NO	YES	IV	T1	N1	Married	II	48	0	0	Liver metastasis	23~55	I+II	0
78	Male	White	2010~2012	33~40cm	NO	NO	YES	IV	Tx	N4	Married	Unknown	8	1	1	Liver metastasis	71~97	Unknown	1
74	Male	White	2013~2015	33~40cm	NO	NO	YES	IV	T3	N1	Single/UnMarried	III+IV	6	1	1	Liver metastasis	71~97	III+IV	1
83	Male	White	2013~2015	33~40cm	NO	NO	NO	IV	Tx	N0	Married	III+IV	1	1	1	Bone metastasis	71~97	III+IV	1
84	Male	White	2013~2015	33~40cm	NO	NO	YES	IV	T3	N2	Married	II	6	1	1	Liver metastasis	71~97	I+II	1
77	Male	White	2013~2015	33~40cm	YES	NO	YES	IV	T3	N3	Married	II	6	2	1	Liver metastasis	71~97	I+II	0
67	Male	White	2013~2015	33~40cm	NO	NO	YES	IV	T3	N2	Divorced/separated	III+IV	12	1	1	Liver metastasis	66~70	III+IV	1
61	Male	White	2013~2015	33~40cm	NO	NO	YES	IV	T4	N1	Married	II	3	1	1	Bone metastasis	56~65	I+II	1
87	Male	White	2013~2015	33~40cm	NO	NO	NO	IV	T4	N0	Married	Unknown	1	1	1	Liver metastasis	71~97	Unknown	1
58	Male	White	2013~2015	33~40cm	NO	NO	YES	IV	T4	N0	Married	II	33	0	0	Liver metastasis	56~65	I+II	0
34	Male	White	2013~2015	33~40cm	NO	NO	YES	IV	T1	N1	Single/UnMarried	II	27	1	1	Liver metastasis	23~55	I+II	1
41	Male	White	2013~2015	33~40cm	NO	NO	YES	IV	T4	N0	Single/UnMarried	II	2	1	1	Bone metastasis	23~55	I+II	1
79	Male	White	2013~2015	33~40cm	NO	NO	YES	IV	Tx	N1	Married	II	10	2	1	Liver metastasis	71~97	I+II	0
87	Male	White	2013~2015	33~40cm	NO	NO	NO	IV	Tx	N0	Widowed/Others	II	3	1	1	Liver metastasis	71~97	I+II	1
52	Male	White	2013~2015	33~40cm	NO	NO	YES	IV	T1	N1	Married	III+IV	11	1	1	Liver metastasis	23~55	III+IV	1
69	Male	White	2013~2015	33~40cm	NO	NO	YES	IV	Tx	N1	Married	II	10	1	1	Bone metastasis	66~70	I+II	1
56	Male	White	2013~2015	33~40cm	NO	NO	YES	IV	T1	N4	Married	Unknown	9	1	1	Liver metastasis	56~65	Unknown	1
56	Male	White	2013~2015	33~40cm	NO	NO	YES	IV	T3	N1	Married	II	19	1	1	Liver metastasis	56~65	I+II	1
59	Male	White	2013~2015	25~32cm	NO	NO	YES	IV	T1	N0	Divorced/separated	III+IV	14	1	1	Bone metastasis	56~65	III+IV	1
54	Female	White	2013~2015	33~40cm	NO	NO	YES	IV	T1	N4	Married	II	26	0	0	Liver metastasis	23~55	I+II	0
60	Female	White	2013~2015	33~40cm	NO	NO	YES	IV	T1	N1	Married	III+IV	5	1	1	Bone metastasis	56~65	III+IV	1
56	Male	White	2013~2015	33~40cm	NO	NO	YES	IV	Tx	N4	Married	II	22	0	0	Liver metastasis	56~65	I+II	0
53	Male	Others	2013~2015	33~40cm	NO	NO	YES	IV	T3	N1	Married	II	18	1	1	Liver metastasis	23~55	I+II	1
58	Male	White	2013~2015	25~32cm	NO	NO	YES	IV	Tx	N1	Married	III+IV	11	1	1	Liver metastasis	56~65	III+IV	1
68	Male	White	2013~2015	33~40cm	NO	NO	YES	IV	Tx	N1	Widowed/Others	III+IV	2	1	1	Bone metastasis	66~70	III+IV	1
60	Male	White	2013~2015	33~40cm	NO	NO	NO	IV	T1	N1	Married	III+IV	3	1	1	Bone metastasis	56~65	III+IV	1
59	Male	Others	2013~2015	33~40cm	NO	NO	NO	IV	Tx	N0	Single/UnMarried	III+IV	1	1	1	Liver metastasis	56~65	III+IV	1
59	Male	White	2013~2015	33~40cm	NO	NO	YES	IV	T1	N0	Married	III+IV	2	1	1	Liver metastasis	56~65	III+IV	1
82	Male	White	2013~2015	33~40cm	NO	NO	YES	IV	T1	N0	Married	III+IV	5	1	1	Liver metastasis	71~97	III+IV	1
67	Female	White	2013~2015	33~40cm	NO	NO	NO	IV	T3	N0	Married	II	5	1	1	Liver metastasis	66~70	I+II	1
82	Male	White	2013~2015	Others	NO	NO	NO	IV	Tx	N4	Widowed/Others	Unknown	6	1	1	Liver metastasis	71~97	Unknown	1
57	Male	White	2013~2015	33~40cm	NO	NO	NO	IV	Tx	N1	Married	III+IV	1	1	1	Bone metastasis	56~65	III+IV	1
70	Male	White	2013~2015	33~40cm	NO	NO	YES	IV	Tx	N1	Married	II	7	1	1	Liver metastasis	66~70	I+II	1
57	Male	White	2013~2015	33~40cm	NO	NO	YES	IV	T1	N4	Married	I	19	1	1	Liver metastasis	56~65	I+II	1
77	Male	White	2013~2015	33~40cm	NO	NO	NO	IV	Tx	N1	Widowed/Others	II	6	1	1	Liver metastasis	71~97	I+II	1
58	Male	White	2013~2015	33~40cm	NO	NO	YES	IV	T1	N3	Single/UnMarried	III+IV	2	1	1	Liver metastasis	56~65	III+IV	1
62	Male	White	2013~2015	33~40cm	NO	NO	NO	IV	T1	N1	Married	III+IV	7	1	1	Liver metastasis	56~65	III+IV	1
52	Female	White	2013~2015	33~40cm	NO	NO	YES	IV	Tx	N4	Single/UnMarried	III+IV	3	1	1	Liver metastasis	23~55	III+IV	1
62	Male	White	2013~2015	33~40cm	NO	NO	YES	IV	T1	N1	Married	Unknown	13	0	0	Liver metastasis	56~65	Unknown	0
67	Male	White	2013~2015	Others	NO	NO	NO	IV	Tx	N4	Single/UnMarried	Unknown	14	1	1	Liver metastasis	66~70	Unknown	1
50	Male	White	2013~2015	33~40cm	NO	NO	YES	IV	T1	N0	Married	II	11	1	1	Liver metastasis	23~55	I+II	1
73	Male	White	2013~2015	Others	NO	NO	YES	IV	Tx	N1	Married	III+IV	1	1	1	Bone metastasis	71~97	III+IV	1
68	Male	White	2013~2015	33~40cm	NO	NO	YES	IV	T3	N2	Divorced/separated	III+IV	11	1	1	Bone metastasis	66~70	III+IV	1
75	Male	White	2013~2015	33~40cm	NO	NO	NO	IV	Tx	N0	Married	II	5	1	1	Liver metastasis	71~97	I+II	1
74	Male	White	2013~2015	33~40cm	NO	NO	YES	IV	T1	N2	Married	Unknown	18	0	0	Bone metastasis	71~97	Unknown	0
77	Male	White	2013~2015	33~40cm	NO	NO	YES	IV	Tx	N0	Widowed/Others	II	2	2	1	Liver metastasis	71~97	I+II	0
62	Male	White	2013~2015	33~40cm	NO	NO	YES	IV	T1	N4	Widowed/Others	III+IV	6	2	1	Liver metastasis	56~65	III+IV	0
77	Male	White	2013~2015	33~40cm	NO	NO	YES	IV	T3	N2	Married	III+IV	16	0	0	Liver metastasis	71~97	III+IV	0
54	Male	White	2013~2015	33~40cm	NO	NO	NO	IV	T1	N4	Married	III+IV	2	1	1	Bone metastasis	23~55	III+IV	1
64	Male	White	2013~2015	33~40cm	NO	NO	YES	IV	T1	N0	Married	II	16	0	0	Bone metastasis	56~65	I+II	0
57	Male	White	2010~2012	25~32cm	NO	NO	YES	IV	T1	N1	Married	III+IV	5	1	1	Bone metastasis	56~65	III+IV	1
65	Male	White	2010~2012	33~40cm	NO	NO	YES	IV	T2	N2	Married	II	9	1	1	Liver metastasis	56~65	I+II	1
68	Male	White	2010~2012	33~40cm	NO	NO	NO	IV	T1	N0	Married	II	2	2	1	Liver metastasis	66~70	I+II	0
59	Male	White	2010~2012	25~32cm	NO	NO	YES	IV	T1	N0	Single/UnMarried	III+IV	4	1	1	Liver metastasis	56~65	III+IV	1
75	Male	White	2013~2015	33~40cm	NO	NO	YES	IV	Tx	N2	Married	Unknown	26	1	1	Liver metastasis	71~97	Unknown	1
64	Male	White	2010~2012	Others	NO	NO	NO	IV	T4	N0	Married	III+IV	1	1	1	Bone metastasis	56~65	III+IV	1
63	Male	White	2013~2015	33~40cm	NO	NO	YES	IV	T2	N1	Married	III+IV	11	1	1	Bone metastasis	56~65	III+IV	1
65	Male	Others	2013~2015	33~40cm	NO	NO	YES	IV	Tx	N1	Married	II	6	1	1	Liver metastasis	56~65	I+II	1
58	Male	White	2013~2015	33~40cm	NO	NO	YES	IV	T1	N0	Married	III+IV	9	1	1	Liver metastasis	56~65	III+IV	1
80	Male	Others	2013~2015	Others	NO	NO	YES	IV	Tx	N1	Married	III+IV	9	1	1	Liver metastasis	71~97	III+IV	1
68	Male	White	2013~2015	Others	NO	NO	NO	IV	Tx	N0	Widowed/Others	Unknown	6	1	1	Liver metastasis	66~70	Unknown	1
37	Male	Others	2013~2015	33~40cm	NO	NO	YES	IV	T3	N2	Married	II	8	1	1	Bone metastasis	23~55	I+II	1
56	Male	White	2013~2015	Others	NO	NO	YES	IV	Tx	N0	Married	I	1	1	1	Bone metastasis	56~65	I+II	1
57	Male	White	2013~2015	Others	NO	NO	NO	IV	T1	N2	Married	II	1	1	1	Liver metastasis	56~65	I+II	1
70	Male	White	2013~2015	33~40cm	NO	NO	NO	IV	T1	N0	Married	III+IV	1	2	1	Liver metastasis	66~70	III+IV	0
74	Male	White	2013~2015	33~40cm	NO	NO	NO	IV	T3	N1	Widowed/Others	III+IV	4	2	1	Liver metastasis	71~97	III+IV	0
65	Male	White	2013~2015	Others	NO	NO	YES	IV	T3	N1	Married	II	10	0	0	Bone metastasis	56~65	I+II	0
67	Male	White	2013~2015	33~40cm	NO	NO	NO	IV	T1	N1	Married	III+IV	1	1	1	Bone metastasis	66~70	III+IV	1
55	Male	White	2010~2012	33~40cm	NO	NO	YES	IV	Tx	N1	Single/UnMarried	III+IV	11	1	1	Liver metastasis	23~55	III+IV	1
79	Male	White	2010~2012	33~40cm	NO	NO	NO	IV	Tx	N1	Married	Unknown	1	2	1	Liver metastasis	71~97	Unknown	0
67	Male	White	2010~2012	33~40cm	NO	NO	YES	IV	Tx	N4	Single/UnMarried	III+IV	3	1	1	Bone metastasis	66~70	III+IV	1
69	Male	White	2010~2012	33~40cm	NO	NO	YES	IV	T1	N1	Divorced/separated	Unknown	19	1	1	Bone metastasis	66~70	Unknown	1
66	Female	White	2010~2012	Others	NO	NO	NO	IV	Tx	N1	Married	Unknown	6	1	1	Liver metastasis	66~70	Unknown	1
72	Male	White	2010~2012	33~40cm	NO	NO	YES	IV	Tx	N4	Widowed/Others	III+IV	19	1	1	Liver metastasis	71~97	III+IV	1
77	Male	White	2010~2012	25~32cm	NO	NO	YES	IV	Tx	N4	Married	II	7	1	1	Liver metastasis	71~97	I+II	1
48	Male	White	2010~2012	33~40cm	NO	NO	YES	IV	T3	N1	Married	III+IV	7	1	1	Bone metastasis	23~55	III+IV	1
74	Male	White	2010~2012	33~40cm	NO	YES	YES	IV	T2	N1	Married	II	9	1	1	Bone metastasis	71~97	I+II	1
74	Female	White	2010~2012	15~24cm	NO	NO	YES	IV	T3	N1	Married	II	21	1	1	Liver metastasis	71~97	I+II	1
59	Male	White	2010~2012	33~40cm	NO	NO	NO	IV	T3	N1	Divorced/separated	III+IV	3	1	1	Bone metastasis	56~65	III+IV	1
64	Male	White	2010~2012	33~40cm	NO	NO	YES	IV	Tx	N1	Married	III+IV	4	1	1	Liver metastasis	56~65	III+IV	1
66	Female	White	2010~2012	Others	NO	NO	YES	IV	Tx	N1	Widowed/Others	II	10	1	1	Liver metastasis	66~70	I+II	1
68	Male	Others	2010~2012	33~40cm	NO	NO	YES	IV	Tx	N1	Married	Unknown	29	1	1	Liver metastasis	66~70	Unknown	1
71	Male	White	2010~2012	33~40cm	NO	NO	YES	IV	T4	N1	Married	III+IV	2	1	1	Bone metastasis	71~97	III+IV	1
67	Male	White	2010~2012	Others	NO	NO	NO	IV	Tx	N2	Divorced/separated	III+IV	4	1	1	Liver metastasis	66~70	III+IV	1
76	Male	White	2010~2012	33~40cm	NO	NO	YES	IV	T3	N0	Married	III+IV	11	1	1	Liver metastasis	71~97	III+IV	1
62	Female	White	2010~2012	Others	NO	NO	NO	IV	T3	N2	Single/UnMarried	II	2	1	1	Liver metastasis	56~65	I+II	1
75	Male	White	2010~2012	33~40cm	NO	NO	NO	IV	Tx	N4	Married	II	1	1	1	Liver metastasis	71~97	I+II	1
71	Male	White	2010~2012	33~40cm	NO	NO	YES	IV	T1	N0	Married	III+IV	2	1	1	Liver metastasis	71~97	III+IV	1
68	Male	White	2010~2012	33~40cm	NO	NO	YES	IV	T3	N1	Married	III+IV	2	2	1	Liver metastasis	66~70	III+IV	0
57	Male	White	2010~2012	33~40cm	NO	NO	YES	IV	Tx	N4	Widowed/Others	II	33	1	1	Liver metastasis	56~65	I+II	1
58	Male	White	2010~2012	33~40cm	NO	NO	YES	IV	Tx	N1	Married	III+IV	6	1	1	Bone metastasis	56~65	III+IV	1
62	Male	White	2010~2012	33~40cm	NO	NO	YES	IV	Tx	N0	Married	III+IV	5	1	1	Liver metastasis	56~65	III+IV	1
66	Male	White	2010~2012	Others	NO	NO	YES	IV	Tx	N4	Married	II	32	1	1	Liver metastasis	66~70	I+II	1
79	Male	White	2010~2012	Others	NO	NO	YES	IV	T4	N1	Widowed/Others	III+IV	7	1	1	Bone metastasis	71~97	III+IV	1
70	Male	White	2010~2012	Others	NO	NO	NO	IV	T1	N1	Married	II	2	1	1	Bone metastasis	66~70	I+II	1
69	Male	White	2010~2012	33~40cm	NO	NO	NO	IV	Tx	N4	Married	III+IV	6	1	1	Bone metastasis	66~70	III+IV	1
64	Male	White	2010~2012	33~40cm	NO	NO	YES	IV	T3	N1	Married	III+IV	5	1	1	Bone metastasis	56~65	III+IV	1
66	Male	White	2010~2012	33~40cm	NO	NO	NO	IV	Tx	N4	Widowed/Others	II	5	1	1	Bone metastasis	66~70	I+II	1
77	Male	White	2010~2012	33~40cm	NO	NO	YES	IV	T2	N1	Married	II	12	1	1	Liver metastasis	71~97	I+II	1
67	Male	White	2010~2012	Others	NO	NO	YES	IV	Tx	N4	Widowed/Others	III+IV	3	2	1	Liver metastasis	66~70	III+IV	0
83	Female	White	2010~2012	33~40cm	NO	NO	YES	IV	T2	N1	Widowed/Others	II	5	1	1	Liver metastasis	71~97	I+II	1
70	Female	White	2010~2012	33~40cm	NO	NO	NO	IV	T3	N1	Divorced/separated	II	6	1	1	Liver metastasis	66~70	I+II	1
64	Male	White	2010~2012	Others	NO	YES	YES	IV	T3	N1	Single/UnMarried	III+IV	5	1	1	Liver metastasis	56~65	III+IV	1
50	Male	White	2010~2012	Others	NO	NO	YES	IV	Tx	N4	Divorced/separated	II	38	1	1	Liver metastasis	23~55	I+II	1
62	Male	White	2010~2012	33~40cm	NO	NO	YES	IV	Tx	N1	Married	III+IV	7	1	1	Liver metastasis	56~65	III+IV	1
77	Male	White	2010~2012	33~40cm	NO	NO	NO	IV	T3	N4	Divorced/separated	I	6	1	1	Liver metastasis	71~97	I+II	1
90	Male	White	2010~2012	Others	NO	NO	NO	IV	Tx	N4	Widowed/Others	II	4	1	1	Liver metastasis	71~97	I+II	1
88	Male	White	2010~2012	33~40cm	NO	NO	NO	IV	Tx	N0	Married	III+IV	3	1	1	Bone metastasis	71~97	III+IV	1
62	Male	White	2010~2012	25~32cm	NO	NO	NO	IV	T1	N1	Married	II	4	1	1	Bone metastasis	56~65	I+II	1
49	Male	White	2013~2015	33~40cm	NO	NO	YES	IV	Tx	N3	Widowed/Others	III+IV	13	2	1	Liver metastasis	23~55	III+IV	0
64	Male	White	2010~2012	33~40cm	NO	NO	YES	IV	Tx	N4	Single/UnMarried	II	31	1	1	Liver metastasis	56~65	I+II	1
73	Male	White	2013~2015	Others	NO	NO	YES	IV	Tx	N1	Married	III+IV	8	1	1	Liver metastasis	71~97	III+IV	1
55	Male	White	2013~2015	33~40cm	NO	NO	YES	IV	T3	N0	Married	II	12	1	1	Liver metastasis	23~55	I+II	1
72	Male	White	2013~2015	33~40cm	NO	NO	YES	IV	T3	N1	Married	III+IV	12	2	1	Liver metastasis	71~97	III+IV	0
85	Male	White	2013~2015	33~40cm	NO	NO	NO	IV	T4	N1	Married	III+IV	1	1	1	Liver metastasis	71~97	III+IV	1
65	Male	White	2013~2015	33~40cm	NO	NO	YES	IV	T2	N1	Married	III+IV	10	2	1	Liver metastasis	56~65	III+IV	0
75	Male	White	2013~2015	33~40cm	NO	NO	NO	IV	Tx	N0	Married	III+IV	6	1	1	Liver metastasis	71~97	III+IV	1
60	Male	White	2013~2015	33~40cm	NO	NO	YES	IV	T3	N3	Married	III+IV	9	1	1	Bone metastasis	56~65	III+IV	1
47	Male	White	2013~2015	33~40cm	YES	NO	YES	IV	Tx	N1	Single/UnMarried	Unknown	27	2	1	Liver metastasis	23~55	Unknown	0
61	Male	White	2013~2015	33~40cm	NO	NO	YES	IV	Tx	N1	Divorced/separated	II	2	1	1	Liver metastasis	56~65	I+II	1
63	Male	White	2013~2015	33~40cm	NO	NO	YES	IV	Tx	N1	Widowed/Others	II	9	1	1	Liver metastasis	56~65	I+II	1
82	Male	White	2013~2015	33~40cm	NO	NO	NO	IV	T4	N2	Divorced/separated	II	12	1	1	Liver metastasis	71~97	I+II	1
53	Male	White	2013~2015	33~40cm	NO	NO	YES	IV	T1	N0	Single/UnMarried	III+IV	10	1	1	Liver metastasis	23~55	III+IV	1
74	Male	White	2013~2015	33~40cm	NO	NO	NO	IV	Tx	N0	Married	III+IV	3	1	1	Liver metastasis	71~97	III+IV	1
41	Male	White	2013~2015	33~40cm	NO	NO	YES	IV	Tx	N1	Divorced/separated	III+IV	2	1	1	Liver metastasis	23~55	III+IV	1
45	Male	Others	2013~2015	33~40cm	NO	NO	YES	IV	T3	N1	Single/UnMarried	Unknown	10	1	1	Liver metastasis	23~55	Unknown	1
63	Male	White	2013~2015	33~40cm	NO	NO	NO	IV	T3	N2	Single/UnMarried	III+IV	4	1	1	Bone metastasis	56~65	III+IV	1
61	Male	White	2013~2015	33~40cm	NO	NO	NO	IV	T3	N1	Widowed/Others	III+IV	1	1	1	Bone metastasis	56~65	III+IV	1
77	Male	White	2013~2015	33~40cm	NO	NO	YES	IV	T3	N3	Divorced/separated	III+IV	11	1	1	Liver metastasis	71~97	III+IV	1
64	Female	White	2013~2015	33~40cm	NO	NO	YES	IV	Tx	N1	Single/UnMarried	III+IV	4	1	1	Liver metastasis	56~65	III+IV	1
47	Male	White	2013~2015	33~40cm	NO	NO	YES	IV	T3	N3	Married	III+IV	20	1	1	Liver metastasis	23~55	III+IV	1
54	Male	White	2013~2015	33~40cm	NO	NO	YES	IV	T3	N2	Single/UnMarried	III+IV	7	1	1	Bone metastasis	23~55	III+IV	1
61	Male	White	2013~2015	33~40cm	NO	NO	NO	IV	T1	N1	Single/UnMarried	III+IV	1	1	1	Liver metastasis	56~65	III+IV	1
86	Female	White	2013~2015	33~40cm	NO	NO	NO	IV	T2	N1	Married	III+IV	4	1	1	Liver metastasis	71~97	III+IV	1
78	Male	White	2013~2015	33~40cm	NO	NO	NO	IV	T3	N1	Divorced/separated	III+IV	2	1	1	Liver metastasis	71~97	III+IV	1
74	Male	White	2013~2015	33~40cm	NO	NO	YES	IV	T3	N1	Married	II	16	1	1	Liver metastasis	71~97	I+II	1
71	Male	White	2013~2015	Others	NO	NO	YES	IV	Tx	N1	Widowed/Others	III+IV	17	1	1	Bone metastasis	71~97	III+IV	1
40	Male	White	2013~2015	33~40cm	NO	NO	YES	IV	Tx	N2	Married	II	7	1	1	Liver metastasis	23~55	I+II	1
58	Male	White	2013~2015	33~40cm	NO	NO	YES	IV	T1	N0	Married	III+IV	19	0	0	Liver metastasis	56~65	III+IV	0
61	Male	White	2013~2015	33~40cm	NO	NO	YES	IV	Tx	N4	Divorced/separated	III+IV	10	1	1	Liver metastasis	56~65	III+IV	1
73	Female	White	2013~2015	25~32cm	NO	NO	YES	IV	T3	N3	Married	III+IV	18	0	0	Bone metastasis	71~97	III+IV	0
52	Male	Others	2013~2015	33~40cm	NO	NO	YES	IV	Tx	N1	Married	III+IV	17	2	1	Liver metastasis	23~55	III+IV	0
55	Male	Others	2013~2015	33~40cm	NO	NO	YES	IV	Tx	N1	Married	Unknown	4	2	1	Liver metastasis	23~55	Unknown	0
58	Male	White	2013~2015	Others	NO	NO	NO	IV	T3	N2	Divorced/separated	II	3	1	1	Bone metastasis	56~65	I+II	1
76	Male	White	2013~2015	33~40cm	NO	NO	YES	IV	T1	N1	Married	II	16	0	0	Liver metastasis	71~97	I+II	0
65	Male	White	2013~2015	33~40cm	NO	NO	NO	IV	T4	N1	Divorced/separated	Unknown	2	1	1	Bone metastasis	56~65	Unknown	1
50	Male	White	2013~2015	33~40cm	NO	NO	YES	IV	Tx	N1	Widowed/Others	Unknown	13	1	1	Liver metastasis	23~55	Unknown	1
58	Male	White	2013~2015	33~40cm	NO	NO	YES	IV	T4	N3	Married	III+IV	7	1	1	Bone metastasis	56~65	III+IV	1
70	Male	White	2013~2015	33~40cm	NO	NO	YES	IV	T4	N3	Married	III+IV	14	0	0	Liver metastasis	66~70	III+IV	0
48	Male	White	2013~2015	33~40cm	NO	NO	YES	IV	T4	N1	Single/UnMarried	II	14	0	0	Liver metastasis	23~55	I+II	0
71	Male	White	2013~2015	25~32cm	NO	NO	YES	IV	T3	N0	Married	II	14	0	0	Liver metastasis	71~97	I+II	0
79	Male	White	2013~2015	25~32cm	NO	NO	NO	IV	Tx	N1	Married	III+IV	2	1	1	Bone metastasis	71~97	III+IV	1
73	Male	White	2013~2015	33~40cm	NO	NO	YES	IV	T3	N1	Married	III+IV	12	0	0	Liver metastasis	71~97	III+IV	0
62	Male	White	2013~2015	33~40cm	NO	NO	YES	IV	Tx	N1	Married	Unknown	13	0	0	Liver metastasis	56~65	Unknown	0
60	Male	White	2010~2012	33~40cm	NO	NO	NO	IV	T3	N1	Married	II	12	1	1	Liver metastasis	56~65	I+II	1
57	Male	White	2010~2012	33~40cm	NO	NO	YES	IV	T3	N4	Married	III+IV	12	2	1	Liver metastasis	56~65	III+IV	0
70	Female	White	2010~2012	33~40cm	NO	NO	NO	IV	Tx	N1	Widowed/Others	Unknown	2	1	1	Liver metastasis	66~70	Unknown	1
46	Male	White	2010~2012	25~32cm	NO	NO	YES	IV	Tx	N2	Married	II	4	1	1	Bone metastasis	23~55	I+II	1
63	Male	White	2010~2012	33~40cm	NO	NO	YES	IV	Tx	N1	Widowed/Others	II	10	1	1	Liver metastasis	56~65	I+II	1
28	Male	White	2010~2012	Others	NO	NO	NO	IV	T4	N1	Single/UnMarried	Unknown	1	1	1	Bone metastasis	23~55	Unknown	1
70	Male	White	2010~2012	Others	NO	NO	YES	IV	T3	N1	Married	III+IV	11	1	1	Liver metastasis	66~70	III+IV	1
64	Male	White	2010~2012	33~40cm	NO	NO	NO	IV	T3	N1	Married	III+IV	6	1	1	Liver metastasis	56~65	III+IV	1
61	Male	White	2010~2012	33~40cm	NO	NO	NO	IV	Tx	N4	Married	II	9	2	1	Liver metastasis	56~65	I+II	0
40	Male	White	2010~2012	33~40cm	NO	NO	YES	IV	T3	N1	Married	II	22	1	1	Liver metastasis	23~55	I+II	1
58	Male	White	2010~2012	Others	NO	NO	YES	IV	T4	N4	Married	II	2	1	1	Liver metastasis	56~65	I+II	1
57	Male	White	2010~2012	25~32cm	NO	NO	NO	IV	T1	N1	Married	III+IV	6	2	1	Bone metastasis	56~65	III+IV	0
72	Male	White	2010~2012	33~40cm	NO	NO	YES	IV	Tx	N1	Widowed/Others	II	20	1	1	Liver metastasis	71~97	I+II	1
65	Male	White	2010~2012	33~40cm	NO	NO	YES	IV	T4	N4	Widowed/Others	III+IV	3	1	1	Liver metastasis	56~65	III+IV	1
59	Male	White	2010~2012	33~40cm	YES	NO	YES	IV	T1	N1	Married	III+IV	2	1	1	Liver metastasis	56~65	III+IV	1
66	Female	White	2013~2015	33~40cm	NO	NO	NO	IV	T4	N1	Divorced/separated	II	1	1	1	Liver metastasis	66~70	I+II	1
69	Male	White	2010~2012	33~40cm	NO	NO	YES	IV	Tx	N4	Widowed/Others	Unknown	5	1	1	Liver metastasis	66~70	Unknown	1
65	Male	White	2013~2015	33~40cm	NO	NO	YES	IV	Tx	N4	Married	III+IV	26	0	0	Liver metastasis	56~65	III+IV	0
45	Female	White	2013~2015	33~40cm	NO	NO	YES	IV	T3	N1	Divorced/separated	II	12	1	1	Liver metastasis	23~55	I+II	1
67	Female	White	2013~2015	33~40cm	NO	NO	YES	IV	T1	N4	Married	III+IV	11	1	1	Liver metastasis	66~70	III+IV	1
67	Male	White	2013~2015	33~40cm	NO	NO	NO	IV	T1	N1	Married	III+IV	2	1	1	Liver metastasis	66~70	III+IV	1
65	Male	White	2013~2015	33~40cm	YES	NO	YES	IV	T3	N3	Married	II	7	1	1	Liver metastasis	56~65	I+II	1
79	Male	White	2013~2015	33~40cm	NO	NO	YES	IV	T2	N1	Married	III+IV	3	2	1	Liver metastasis	71~97	III+IV	0
64	Male	White	2013~2015	Others	NO	NO	YES	IV	Tx	N0	Married	II	12	1	1	Liver metastasis	56~65	I+II	1
46	Female	White	2013~2015	Others	YES	YES	YES	IV	Tx	N3	Single/UnMarried	III+IV	23	0	0	Bone metastasis	23~55	III+IV	0
63	Male	White	2013~2015	15~24cm	NO	NO	NO	IV	T1	N0	Married	Unknown	4	1	1	Bone metastasis	56~65	Unknown	1
64	Male	White	2013~2015	33~40cm	NO	NO	YES	IV	Tx	N1	Married	II	14	0	0	Liver metastasis	56~65	I+II	0
48	Male	White	2013~2015	33~40cm	NO	NO	NO	IV	Tx	N4	Married	III+IV	1	1	1	Liver metastasis	23~55	III+IV	1
63	Male	White	2013~2015	33~40cm	NO	NO	YES	IV	T1	N2	Divorced/separated	III+IV	5	1	1	Liver metastasis	56~65	III+IV	1
62	Male	Black	2010~2012	33~40cm	NO	NO	YES	IV	Tx	N0	Divorced/separated	II	9	1	1	Liver metastasis	56~65	I+II	1
58	Female	White	2010~2012	33~40cm	NO	NO	YES	IV	T1	N1	Married	II	2	1	1	Liver metastasis	56~65	I+II	1
74	Female	White	2010~2012	33~40cm	NO	NO	NO	IV	T1	N0	Widowed/Others	II	16	1	1	Liver metastasis	71~97	I+II	1
54	Male	Black	2010~2012	33~40cm	NO	NO	YES	IV	T4	N0	Single/UnMarried	III+IV	18	1	1	Liver metastasis	23~55	III+IV	1
53	Female	White	2010~2012	33~40cm	NO	NO	YES	IV	T4	N1	Single/UnMarried	II	10	2	1	Liver metastasis	23~55	I+II	0
64	Male	Black	2010~2012	33~40cm	NO	NO	YES	IV	Tx	N0	Single/UnMarried	III+IV	10	2	1	Liver metastasis	56~65	III+IV	0
55	Male	White	2010~2012	Others	NO	NO	YES	IV	Tx	N4	Divorced/separated	Unknown	4	1	1	Bone metastasis	23~55	Unknown	1
68	Male	White	2010~2012	33~40cm	NO	NO	YES	IV	T4	N1	Married	II	18	1	1	Liver metastasis	66~70	I+II	1
68	Male	White	2010~2012	33~40cm	NO	NO	YES	IV	Tx	N4	Married	II	11	2	1	Liver metastasis	66~70	I+II	0
48	Male	White	2010~2012	33~40cm	NO	NO	YES	IV	T3	N2	Married	III+IV	25	1	1	Liver metastasis	23~55	III+IV	1
53	Male	White	2010~2012	33~40cm	NO	NO	YES	IV	T1	N0	Single/UnMarried	II	4	1	1	Liver metastasis	23~55	I+II	1
64	Male	Black	2010~2012	33~40cm	NO	NO	YES	IV	Tx	N1	Married	Unknown	23	1	1	Liver metastasis	56~65	Unknown	1
49	Male	White	2010~2012	15~24cm	NO	NO	NO	IV	T4	N0	Single/UnMarried	III+IV	2	1	1	Liver metastasis	23~55	III+IV	1
66	Male	White	2010~2012	Others	NO	NO	YES	IV	Tx	N0	Married	Unknown	12	1	1	Liver metastasis	66~70	Unknown	1
63	Male	White	2010~2012	33~40cm	NO	NO	YES	IV	T3	N1	Single/UnMarried	III+IV	12	1	1	Liver metastasis	56~65	III+IV	1
49	Male	Black	2010~2012	33~40cm	NO	NO	YES	IV	T4	N0	Single/UnMarried	Unknown	2	1	1	Liver metastasis	23~55	Unknown	1
65	Male	White	2010~2012	Others	NO	YES	NO	IV	T2	N2	Married	III+IV	1	1	1	Bone metastasis	56~65	III+IV	1
62	Male	White	2010~2012	Others	NO	NO	YES	IV	T3	N1	Single/UnMarried	II	3	1	1	Liver metastasis	56~65	I+II	1
40	Male	White	2010~2012	33~40cm	NO	NO	YES	IV	T3	N2	Married	III+IV	17	1	1	Liver metastasis	23~55	III+IV	1
65	Male	White	2010~2012	Others	NO	NO	YES	IV	T3	N3	Married	III+IV	9	1	1	Liver metastasis	56~65	III+IV	1
53	Male	White	2013~2015	33~40cm	NO	NO	YES	IV	T1	N0	Married	III+IV	6	1	1	Bone metastasis	23~55	III+IV	1
65	Male	White	2013~2015	33~40cm	NO	NO	YES	IV	Tx	N0	Married	III+IV	5	1	1	Liver metastasis	56~65	III+IV	1
66	Male	White	2013~2015	33~40cm	NO	NO	YES	IV	T3	N1	Married	II	6	1	1	Liver metastasis	66~70	I+II	1
69	Male	White	2013~2015	33~40cm	NO	NO	YES	IV	T2	N1	Divorced/separated	II	4	1	1	Bone metastasis	66~70	I+II	1
58	Male	White	2013~2015	33~40cm	NO	NO	NO	IV	T3	N2	Single/UnMarried	III+IV	1	2	1	Bone metastasis	56~65	III+IV	0
61	Male	White	2013~2015	33~40cm	NO	NO	YES	IV	T1	N1	Married	III+IV	20	2	1	Liver metastasis	56~65	III+IV	0
76	Male	White	2013~2015	33~40cm	NO	NO	YES	IV	T2	N1	Married	Unknown	24	1	1	Liver metastasis	71~97	Unknown	1
50	Male	White	2013~2015	25~32cm	NO	NO	YES	IV	T3	N1	Single/UnMarried	III+IV	13	2	1	Bone metastasis	23~55	III+IV	0
57	Male	White	2013~2015	33~40cm	NO	NO	YES	IV	T4	N1	Married	Unknown	9	1	1	Liver metastasis	56~65	Unknown	1
77	Male	White	2013~2015	33~40cm	NO	NO	YES	IV	T4	N1	Widowed/Others	III+IV	3	1	1	Liver metastasis	71~97	III+IV	1
68	Male	White	2013~2015	Others	NO	NO	NO	IV	Tx	N1	Married	Unknown	3	1	1	Bone metastasis	66~70	Unknown	1
34	Male	White	2013~2015	33~40cm	NO	NO	YES	IV	T3	N2	Single/UnMarried	II	11	1	1	Liver metastasis	23~55	I+II	1
69	Male	White	2013~2015	33~40cm	NO	NO	YES	IV	T1	N1	Married	III+IV	5	1	1	Bone metastasis	66~70	III+IV	1
64	Male	White	2013~2015	33~40cm	NO	NO	YES	IV	T4	N1	Married	II	9	1	1	Liver metastasis	56~65	I+II	1
84	Male	White	2013~2015	33~40cm	NO	NO	NO	IV	T3	N2	Married	II	2	2	1	Bone metastasis	71~97	I+II	0
33	Female	Others	2010~2012	33~40cm	NO	NO	YES	IV	Tx	N4	Single/UnMarried	III+IV	6	1	1	Liver metastasis	23~55	III+IV	1
54	Female	White	2010~2012	33~40cm	NO	NO	YES	IV	T3	N1	Married	III+IV	79	0	0	Liver metastasis	23~55	III+IV	0
84	Male	White	2010~2012	33~40cm	NO	NO	YES	IV	T1	N1	Married	III+IV	3	1	1	Bone metastasis	71~97	III+IV	1
72	Male	White	2010~2012	33~40cm	NO	NO	NO	IV	T4	N1	Single/UnMarried	III+IV	1	1	1	Bone metastasis	71~97	III+IV	1
51	Male	White	2010~2012	33~40cm	NO	NO	YES	IV	Tx	N1	Divorced/separated	III+IV	17	1	1	Liver metastasis	23~55	III+IV	1
56	Male	White	2010~2012	33~40cm	NO	NO	YES	IV	T1	N4	Married	II	10	1	1	Liver metastasis	56~65	I+II	1
61	Male	White	2010~2012	33~40cm	NO	NO	YES	IV	T1	N2	Married	III+IV	4	1	1	Liver metastasis	56~65	III+IV	1
79	Male	White	2010~2012	33~40cm	NO	NO	YES	IV	T3	N2	Married	III+IV	11	1	1	Liver metastasis	71~97	III+IV	1
96	Male	White	2010~2012	33~40cm	NO	NO	NO	IV	T4	N0	Widowed/Others	II	1	1	1	Liver metastasis	71~97	I+II	1
59	Male	White	2010~2012	33~40cm	NO	NO	YES	IV	T2	N2	Married	II	61	0	0	Liver metastasis	56~65	I+II	0
61	Male	White	2010~2012	33~40cm	NO	NO	YES	IV	T3	N1	Married	III+IV	6	2	1	Liver metastasis	56~65	III+IV	0
78	Male	White	2010~2012	33~40cm	NO	NO	NO	IV	T3	N1	Married	Unknown	35	1	1	Liver metastasis	71~97	Unknown	1
50	Male	Others	2010~2012	15~24cm	NO	NO	YES	IV	Tx	N1	Married	II	17	1	1	Liver metastasis	23~55	I+II	1
67	Female	White	2010~2012	33~40cm	NO	NO	NO	IV	Tx	N1	Married	III+IV	3	1	1	Bone metastasis	66~70	III+IV	1
82	Male	White	2010~2012	33~40cm	NO	NO	NO	IV	Tx	N0	Married	II	1	1	1	Liver metastasis	71~97	I+II	1
51	Male	White	2010~2012	33~40cm	NO	NO	YES	IV	Tx	N1	Single/UnMarried	II	4	1	1	Liver metastasis	23~55	I+II	1
47	Female	White	2010~2012	33~40cm	NO	NO	YES	IV	T1	N0	Widowed/Others	II	18	2	1	Liver metastasis	23~55	I+II	0
65	Male	White	2010~2012	33~40cm	NO	NO	YES	IV	T3	N1	Divorced/separated	III+IV	4	2	1	Liver metastasis	56~65	III+IV	0
69	Male	White	2013~2015	33~40cm	NO	NO	YES	IV	T4	N1	Married	II	10	2	1	Bone metastasis	66~70	I+II	0
60	Female	White	2013~2015	33~40cm	NO	NO	NO	IV	T4	N1	Single/UnMarried	III+IV	13	1	1	Liver metastasis	56~65	III+IV	1
65	Male	White	2013~2015	15~24cm	NO	NO	YES	IV	T3	N1	Divorced/separated	III+IV	8	1	1	Bone metastasis	56~65	III+IV	1
66	Female	White	2013~2015	15~24cm	NO	NO	NO	IV	Tx	N1	Married	II	16	1	1	Liver metastasis	66~70	I+II	1
43	Female	White	2013~2015	33~40cm	NO	NO	NO	IV	T3	N1	Single/UnMarried	II	2	1	1	Bone metastasis	23~55	I+II	1
62	Male	White	2013~2015	Others	NO	NO	YES	IV	Tx	N0	Married	II	14	1	1	Liver metastasis	56~65	I+II	1
63	Male	White	2013~2015	33~40cm	NO	NO	NO	IV	T1	N0	Married	II	4	1	1	Liver metastasis	56~65	I+II	1
57	Male	White	2013~2015	33~40cm	NO	NO	YES	IV	Tx	N1	Married	III+IV	18	1	1	Liver metastasis	56~65	III+IV	1
63	Female	White	2013~2015	33~40cm	NO	NO	YES	IV	Tx	N1	Married	I	30	0	0	Bone metastasis	56~65	I+II	0
65	Male	White	2013~2015	33~40cm	NO	NO	YES	IV	T2	N1	Married	III+IV	4	1	1	Liver metastasis	56~65	III+IV	1
68	Male	White	2013~2015	33~40cm	NO	NO	NO	IV	T1	N0	Married	II	17	1	1	Liver metastasis	66~70	I+II	1
47	Male	Others	2013~2015	33~40cm	NO	NO	YES	IV	T4	N0	Single/UnMarried	II	15	1	1	Liver metastasis	23~55	I+II	1
77	Male	White	2013~2015	33~40cm	NO	NO	YES	IV	T3	N3	Married	II	8	1	1	Liver metastasis	71~97	I+II	1
74	Male	White	2010~2012	33~40cm	NO	NO	YES	IV	T4	N1	Divorced/separated	III+IV	8	2	1	Liver metastasis	71~97	III+IV	0
83	Male	White	2010~2012	33~40cm	NO	NO	YES	IV	T3	N2	Married	Unknown	6	1	1	Liver metastasis	71~97	Unknown	1
70	Male	White	2010~2012	33~40cm	NO	NO	YES	IV	T3	N1	Married	II	9	1	1	Liver metastasis	66~70	I+II	1
52	Male	White	2010~2012	33~40cm	NO	NO	YES	IV	Tx	N4	Married	III+IV	7	1	1	Liver metastasis	23~55	III+IV	1
44	Male	White	2010~2012	Others	NO	NO	YES	IV	Tx	N1	Single/UnMarried	III+IV	2	1	1	Liver metastasis	23~55	III+IV	1
58	Male	Black	2010~2012	33~40cm	NO	NO	YES	IV	T4	N1	Married	III+IV	15	1	1	Bone metastasis	56~65	III+IV	1
62	Female	White	2010~2012	33~40cm	NO	NO	YES	IV	Tx	N0	Married	II	10	1	1	Liver metastasis	56~65	I+II	1
57	Male	White	2010~2012	33~40cm	NO	NO	NO	IV	Tx	N0	Married	III+IV	1	1	1	Liver metastasis	56~65	III+IV	1
64	Male	White	2010~2012	33~40cm	NO	NO	YES	IV	T1	N0	Married	II	3	1	1	Bone metastasis	56~65	I+II	1
47	Male	White	2010~2012	15~24cm	NO	NO	NO	IV	Tx	N4	Married	III+IV	2	1	1	Liver metastasis	23~55	III+IV	1
58	Male	White	2010~2012	15~24cm	NO	NO	NO	IV	Tx	N1	Single/UnMarried	I	2	2	1	Liver metastasis	56~65	I+II	0
48	Male	White	2010~2012	33~40cm	NO	NO	YES	IV	T4	N1	Married	II	19	1	1	Liver metastasis	23~55	I+II	1
61	Male	White	2010~2012	33~40cm	NO	NO	YES	IV	T2	N1	Divorced/separated	Unknown	2	1	1	Bone metastasis	56~65	Unknown	1
53	Male	White	2010~2012	33~40cm	NO	NO	YES	IV	T1	N1	Single/UnMarried	III+IV	18	1	1	Liver metastasis	23~55	III+IV	1
59	Male	White	2010~2012	33~40cm	NO	NO	YES	IV	T1	N0	Single/UnMarried	III+IV	5	1	1	Liver metastasis	56~65	III+IV	1
56	Male	White	2010~2012	33~40cm	NO	NO	NO	IV	Tx	N4	Single/UnMarried	III+IV	1	1	1	Bone metastasis	56~65	III+IV	1
46	Male	White	2010~2012	33~40cm	NO	NO	NO	IV	T4	N3	Married	II	2	2	1	Liver metastasis	23~55	I+II	0
54	Male	White	2010~2012	Others	NO	NO	YES	IV	T4	N0	Single/UnMarried	III+IV	3	1	1	Liver metastasis	23~55	III+IV	1
83	Male	White	2010~2012	25~32cm	NO	NO	YES	IV	Tx	N1	Married	III+IV	8	1	1	Liver metastasis	71~97	III+IV	1
59	Female	White	2010~2012	33~40cm	NO	NO	YES	IV	Tx	N1	Married	II	3	1	1	Liver metastasis	56~65	I+II	1
53	Male	White	2010~2012	33~40cm	NO	NO	YES	IV	T4	N1	Single/UnMarried	Unknown	58	0	0	Liver metastasis	23~55	Unknown	0
54	Male	White	2010~2012	33~40cm	NO	NO	YES	IV	Tx	N4	Married	II	1	1	1	Liver metastasis	23~55	I+II	1
60	Male	White	2010~2012	Others	NO	NO	YES	IV	T4	N0	Married	Unknown	5	1	1	Bone metastasis	56~65	Unknown	1
67	Male	White	2010~2012	33~40cm	YES	YES	YES	IV	T4	N0	Married	II	9	1	1	Bone metastasis	66~70	I+II	1
71	Male	White	2010~2012	33~40cm	NO	NO	YES	IV	Tx	N0	Single/UnMarried	I	8	1	1	Liver metastasis	71~97	I+II	1
66	Male	White	2010~2012	25~32cm	NO	NO	YES	IV	T1	N0	Married	II	6	1	1	Liver metastasis	66~70	I+II	1
55	Male	White	2010~2012	33~40cm	NO	NO	NO	IV	T3	N1	Single/UnMarried	II	3	1	1	Liver metastasis	23~55	I+II	1
53	Male	White	2010~2012	33~40cm	NO	NO	YES	IV	Tx	N4	Single/UnMarried	Unknown	9	1	1	Liver metastasis	23~55	Unknown	1
57	Male	White	2010~2012	Others	NO	NO	NO	IV	Tx	N1	Single/UnMarried	III+IV	4	1	1	Liver metastasis	56~65	III+IV	1
79	Male	White	2010~2012	33~40cm	NO	NO	YES	IV	T1	N0	Divorced/separated	III+IV	6	1	1	Liver metastasis	71~97	III+IV	1
59	Female	White	2010~2012	33~40cm	NO	NO	NO	IV	Tx	N4	Single/UnMarried	II	1	1	1	Bone metastasis	56~65	I+II	1
73	Male	White	2010~2012	33~40cm	NO	NO	NO	IV	T3	N1	Divorced/separated	III+IV	1	1	1	Bone metastasis	71~97	III+IV	1
73	Female	White	2010~2012	33~40cm	NO	NO	YES	IV	Tx	N1	Married	II	6	1	1	Liver metastasis	71~97	I+II	1
62	Male	Black	2013~2015	15~24cm	NO	NO	YES	IV	Tx	N0	Single/UnMarried	III+IV	19	2	1	Liver metastasis	56~65	III+IV	0
50	Male	White	2013~2015	Others	NO	YES	NO	IV	Tx	N4	Single/UnMarried	Unknown	2	1	1	Bone metastasis	23~55	Unknown	1
35	Male	White	2013~2015	33~40cm	NO	NO	NO	IV	Tx	N4	Single/UnMarried	II	11	2	1	Liver metastasis	23~55	I+II	0
43	Male	White	2013~2015	33~40cm	NO	NO	YES	IV	T4	N1	Married	III+IV	1	1	1	Liver metastasis	23~55	III+IV	1
60	Female	White	2013~2015	33~40cm	NO	NO	NO	IV	T2	N1	Married	II	1	1	1	Liver metastasis	56~65	I+II	1
55	Male	White	2013~2015	33~40cm	NO	NO	YES	IV	T2	N1	Married	Unknown	9	1	1	Liver metastasis	23~55	Unknown	1
49	Female	White	2013~2015	15~24cm	NO	NO	YES	IV	T2	N1	Married	II	11	1	1	Bone metastasis	23~55	I+II	1
60	Male	White	2013~2015	15~24cm	NO	NO	YES	IV	T1	N1	Married	III+IV	32	0	0	Bone metastasis	56~65	III+IV	0
30	Male	White	2013~2015	33~40cm	NO	NO	YES	IV	Tx	N4	Single/UnMarried	II	4	1	1	Liver metastasis	23~55	I+II	1
73	Male	White	2013~2015	33~40cm	NO	NO	YES	IV	T3	N1	Married	III+IV	13	1	1	Bone metastasis	71~97	III+IV	1
71	Male	White	2013~2015	33~40cm	NO	NO	YES	IV	Tx	N0	Divorced/separated	Unknown	6	1	1	Liver metastasis	71~97	Unknown	1
51	Male	White	2013~2015	33~40cm	NO	NO	YES	IV	T3	N2	Married	III+IV	2	1	1	Liver metastasis	23~55	III+IV	1
51	Male	White	2013~2015	33~40cm	NO	NO	YES	IV	Tx	N4	Widowed/Others	III+IV	4	1	1	Liver metastasis	23~55	III+IV	1
67	Male	White	2013~2015	33~40cm	NO	YES	YES	IV	Tx	N0	Married	II	13	1	1	Bone metastasis	66~70	I+II	1
63	Female	Others	2013~2015	33~40cm	NO	NO	YES	IV	T3	N1	Married	III+IV	16	1	1	Liver metastasis	56~65	III+IV	1
68	Male	White	2013~2015	33~40cm	NO	NO	YES	IV	T4	N4	Married	III+IV	7	1	1	Liver metastasis	66~70	III+IV	1
60	Male	White	2013~2015	33~40cm	NO	NO	YES	IV	Tx	N0	Married	III+IV	20	0	0	Liver metastasis	56~65	III+IV	0
56	Male	Black	2013~2015	Others	NO	NO	NO	IV	T4	N0	Single/UnMarried	I	2	1	1	Liver metastasis	56~65	I+II	1
47	Male	Black	2013~2015	33~40cm	NO	NO	YES	IV	T2	N1	Married	III+IV	23	0	0	Liver metastasis	23~55	III+IV	0
54	Male	White	2013~2015	33~40cm	NO	NO	YES	IV	T3	N1	Married	III+IV	5	1	1	Bone metastasis	23~55	III+IV	1
68	Male	White	2013~2015	33~40cm	NO	NO	YES	IV	Tx	N1	Married	III+IV	10	1	1	Bone metastasis	66~70	III+IV	1
58	Male	White	2013~2015	15~24cm	NO	NO	YES	IV	T4	N1	Married	Unknown	8	1	1	Bone metastasis	56~65	Unknown	1
80	Male	White	2013~2015	33~40cm	NO	NO	NO	IV	Tx	N0	Married	II	10	2	1	Liver metastasis	71~97	I+II	0
61	Male	White	2013~2015	33~40cm	NO	NO	NO	IV	T3	N1	Single/UnMarried	III+IV	7	1	1	Liver metastasis	56~65	III+IV	1
54	Male	White	2013~2015	33~40cm	NO	NO	YES	IV	T4	N1	Married	I	4	1	1	Bone metastasis	23~55	I+II	1
71	Male	Others	2013~2015	33~40cm	NO	NO	YES	IV	T1	N1	Single/UnMarried	I	15	0	0	Liver metastasis	71~97	I+II	0
55	Male	White	2013~2015	33~40cm	NO	NO	YES	IV	T3	N1	Divorced/separated	II	6	1	1	Liver metastasis	23~55	I+II	1
49	Male	White	2013~2015	33~40cm	NO	NO	YES	IV	Tx	N1	Married	III+IV	13	1	1	Liver metastasis	23~55	III+IV	1
55	Male	White	2013~2015	33~40cm	NO	NO	YES	IV	T3	N1	Single/UnMarried	II	11	0	0	Liver metastasis	23~55	I+II	0
50	Male	White	2013~2015	33~40cm	NO	NO	YES	IV	T3	N1	Divorced/separated	II	11	0	0	Liver metastasis	23~55	I+II	0
69	Female	White	2013~2015	33~40cm	NO	NO	YES	IV	Tx	N1	Divorced/separated	II	22	0	0	Liver metastasis	66~70	I+II	0
58	Male	Black	2013~2015	33~40cm	NO	NO	YES	IV	T3	N2	Single/UnMarried	III+IV	13	1	1	Liver metastasis	56~65	III+IV	1
53	Male	White	2013~2015	33~40cm	NO	NO	YES	IV	T3	N2	Single/UnMarried	III+IV	5	1	1	Liver metastasis	23~55	III+IV	1
65	Male	White	2013~2015	33~40cm	NO	NO	YES	IV	Tx	N1	Married	III+IV	25	1	1	Liver metastasis	56~65	III+IV	1
70	Male	White	2010~2012	33~40cm	NO	NO	YES	IV	T4	N2	Married	III+IV	2	1	1	Liver metastasis	66~70	III+IV	1
60	Female	White	2013~2015	33~40cm	NO	NO	YES	IV	T1	N0	Married	Unknown	19	1	1	Liver metastasis	56~65	Unknown	1
96	Female	White	2013~2015	33~40cm	NO	NO	NO	IV	T3	N0	Widowed/Others	III+IV	13	1	1	Liver metastasis	71~97	III+IV	1
36	Male	White	2013~2015	33~40cm	NO	NO	YES	IV	T1	N2	Married	III+IV	24	0	0	Bone metastasis	23~55	III+IV	0
54	Male	White	2010~2012	33~40cm	NO	NO	YES	IV	Tx	N0	Single/UnMarried	III+IV	5	2	1	Liver metastasis	23~55	III+IV	0
59	Male	White	2010~2012	33~40cm	NO	NO	YES	IV	T1	N1	Married	III+IV	10	1	1	Bone metastasis	56~65	III+IV	1
54	Male	White	2010~2012	33~40cm	NO	NO	YES	IV	T1	N0	Single/UnMarried	III+IV	23	1	1	Liver metastasis	23~55	III+IV	1
53	Male	White	2010~2012	33~40cm	NO	NO	YES	IV	T4	N0	Single/UnMarried	III+IV	7	2	1	Liver metastasis	23~55	III+IV	0
97	Male	White	2010~2012	33~40cm	NO	NO	NO	IV	Tx	N0	Widowed/Others	III+IV	3	1	1	Liver metastasis	71~97	III+IV	1
59	Male	White	2010~2012	33~40cm	NO	NO	YES	IV	T3	N1	Married	II	13	1	1	Bone metastasis	56~65	I+II	1
53	Male	White	2010~2012	33~40cm	NO	NO	NO	IV	T4	N1	Married	III+IV	3	1	1	Liver metastasis	23~55	III+IV	1
60	Male	White	2010~2012	33~40cm	NO	NO	YES	IV	T3	N1	Married	III+IV	10	1	1	Liver metastasis	56~65	III+IV	1
59	Male	White	2010~2012	33~40cm	NO	NO	YES	IV	T1	N4	Divorced/separated	III+IV	1	1	1	Liver metastasis	56~65	III+IV	1
63	Male	White	2010~2012	33~40cm	NO	NO	NO	IV	T3	N0	Married	III+IV	4	1	1	Liver metastasis	56~65	III+IV	1
82	Female	White	2010~2012	33~40cm	NO	NO	NO	IV	Tx	N0	Widowed/Others	III+IV	1	1	1	Liver metastasis	71~97	III+IV	1
45	Male	White	2010~2012	33~40cm	NO	NO	YES	IV	T1	N1	Single/UnMarried	III+IV	5	1	1	Liver metastasis	23~55	III+IV	1
68	Male	White	2010~2012	33~40cm	NO	NO	NO	IV	T4	N3	Married	III+IV	1	1	1	Liver metastasis	66~70	III+IV	1
74	Male	White	2010~2012	Others	NO	NO	YES	IV	Tx	N1	Married	III+IV	1	1	1	Bone metastasis	71~97	III+IV	1
54	Male	White	2010~2012	33~40cm	NO	NO	YES	IV	T1	N4	Married	Unknown	10	1	1	Bone metastasis	23~55	Unknown	1
57	Male	White	2010~2012	33~40cm	YES	YES	YES	IV	T3	N1	Widowed/Others	II	39	1	1	Liver metastasis	56~65	I+II	1
57	Male	White	2010~2012	25~32cm	NO	NO	YES	IV	T4	N1	Married	III+IV	4	1	1	Bone metastasis	56~65	III+IV	1
56	Male	White	2010~2012	33~40cm	NO	NO	YES	IV	T3	N1	Married	III+IV	55	1	1	Liver metastasis	56~65	III+IV	1
64	Female	White	2010~2012	33~40cm	NO	NO	YES	IV	T4	N1	Married	II	2	2	1	Bone metastasis	56~65	I+II	0
61	Male	White	2010~2012	33~40cm	NO	NO	YES	IV	Tx	N4	Married	II	8	1	1	Liver metastasis	56~65	I+II	1
59	Male	White	2010~2012	33~40cm	NO	NO	YES	IV	T1	N0	Married	I	9	1	1	Liver metastasis	56~65	I+II	1
69	Male	White	2010~2012	Others	NO	NO	YES	IV	T1	N1	Married	III+IV	16	2	1	Liver metastasis	66~70	III+IV	0
78	Male	White	2010~2012	33~40cm	NO	NO	YES	IV	T1	N1	Widowed/Others	III+IV	6	1	1	Liver metastasis	71~97	III+IV	1
80	Male	White	2010~2012	33~40cm	NO	NO	YES	IV	T1	N3	Widowed/Others	II	6	1	1	Liver metastasis	71~97	I+II	1
53	Male	White	2010~2012	33~40cm	NO	NO	YES	IV	T1	N1	Divorced/separated	Unknown	5	2	1	Liver metastasis	23~55	Unknown	0
61	Female	White	2010~2012	33~40cm	NO	NO	YES	IV	T1	N1	Married	Unknown	11	2	1	Liver metastasis	56~65	Unknown	0
71	Male	White	2010~2012	33~40cm	NO	NO	YES	IV	T3	N2	Married	II	1	1	1	Liver metastasis	71~97	I+II	1
74	Male	White	2010~2012	Others	NO	NO	YES	IV	T1	N4	Widowed/Others	III+IV	6	1	1	Liver metastasis	71~97	III+IV	1
72	Male	White	2010~2012	25~32cm	NO	NO	YES	IV	T3	N1	Married	II	9	1	1	Bone metastasis	71~97	I+II	1
57	Male	White	2010~2012	33~40cm	NO	NO	YES	IV	T3	N2	Married	II	27	1	1	Liver metastasis	56~65	I+II	1
78	Male	White	2010~2012	33~40cm	NO	NO	NO	IV	T4	N1	Married	II	3	1	1	Liver metastasis	71~97	I+II	1
58	Male	White	2010~2012	33~40cm	NO	NO	NO	IV	T4	N1	Divorced/separated	III+IV	1	1	1	Liver metastasis	56~65	III+IV	1
84	Male	White	2010~2012	33~40cm	NO	NO	NO	IV	T3	N3	Married	III+IV	7	1	1	Liver metastasis	71~97	III+IV	1
58	Male	White	2010~2012	33~40cm	NO	NO	NO	IV	Tx	N4	Married	III+IV	3	1	1	Liver metastasis	56~65	III+IV	1
73	Male	White	2010~2012	33~40cm	NO	NO	YES	IV	T4	N4	Married	I	21	2	1	Liver metastasis	71~97	I+II	0
68	Male	White	2010~2012	33~40cm	NO	NO	YES	IV	T3	N1	Married	III+IV	17	1	1	Liver metastasis	66~70	III+IV	1
64	Male	White	2010~2012	15~24cm	NO	NO	NO	IV	T1	N1	Married	II	1	1	1	Liver metastasis	56~65	I+II	1
59	Male	Black	2010~2012	33~40cm	NO	NO	YES	IV	T2	N1	Single/UnMarried	II	4	1	1	Liver metastasis	56~65	I+II	1
62	Male	White	2010~2012	25~32cm	NO	NO	YES	IV	T4	N1	Single/UnMarried	Unknown	24	1	1	Bone metastasis	56~65	Unknown	1
69	Male	White	2010~2012	33~40cm	NO	NO	NO	IV	T1	N1	Married	III+IV	2	1	1	Bone metastasis	66~70	III+IV	1
49	Male	White	2010~2012	33~40cm	NO	NO	NO	IV	T1	N0	Divorced/separated	II	1	1	1	Liver metastasis	23~55	I+II	1
61	Female	White	2010~2012	33~40cm	NO	NO	YES	IV	Tx	N4	Married	Unknown	20	1	1	Liver metastasis	56~65	Unknown	1
58	Male	White	2010~2012	33~40cm	NO	NO	NO	IV	T1	N4	Divorced/separated	Unknown	2	1	1	Bone metastasis	56~65	Unknown	1
61	Male	White	2010~2012	33~40cm	NO	NO	YES	IV	Tx	N1	Married	III+IV	7	2	1	Liver metastasis	56~65	III+IV	0
68	Male	White	2010~2012	15~24cm	NO	NO	NO	IV	T3	N3	Married	III+IV	2	1	1	Bone metastasis	66~70	III+IV	1
65	Female	White	2010~2012	33~40cm	NO	NO	YES	IV	Tx	N1	Married	Unknown	8	1	1	Liver metastasis	56~65	Unknown	1
74	Male	White	2010~2012	33~40cm	NO	NO	YES	IV	Tx	N0	Married	II	1	1	1	Liver metastasis	71~97	I+II	1
54	Male	White	2010~2012	33~40cm	NO	NO	YES	IV	T1	N1	Single/UnMarried	II	54	1	1	Bone metastasis	23~55	I+II	1
50	Female	White	2010~2012	33~40cm	NO	NO	NO	IV	T4	N1	Widowed/Others	II	3	1	1	Liver metastasis	23~55	I+II	1
49	Male	White	2010~2012	33~40cm	NO	NO	NO	IV	T1	N1	Single/UnMarried	II	1	1	1	Bone metastasis	23~55	I+II	1
77	Male	White	2010~2012	33~40cm	NO	NO	YES	IV	T3	N1	Single/UnMarried	III+IV	3	1	1	Liver metastasis	71~97	III+IV	1
34	Male	White	2010~2012	33~40cm	NO	NO	YES	IV	T1	N1	Single/UnMarried	Unknown	4	1	1	Liver metastasis	23~55	Unknown	1
60	Female	White	2010~2012	33~40cm	NO	NO	YES	IV	T3	N1	Divorced/separated	III+IV	6	1	1	Liver metastasis	56~65	III+IV	1
61	Male	White	2010~2012	33~40cm	NO	NO	NO	IV	T1	N1	Widowed/Others	III+IV	1	2	1	Liver metastasis	56~65	III+IV	0
83	Female	White	2010~2012	Others	NO	NO	NO	IV	Tx	N4	Married	Unknown	1	1	1	Bone metastasis	71~97	Unknown	1
63	Male	White	2010~2012	33~40cm	NO	NO	YES	IV	Tx	N1	Married	III+IV	8	1	1	Liver metastasis	56~65	III+IV	1
35	Male	White	2010~2012	Others	NO	NO	YES	IV	Tx	N0	Married	III+IV	4	1	1	Liver metastasis	23~55	III+IV	1
72	Male	White	2010~2012	Others	NO	NO	NO	IV	Tx	N2	Married	III+IV	4	1	1	Bone metastasis	71~97	III+IV	1
58	Male	White	2010~2012	25~32cm	NO	NO	YES	IV	T2	N0	Widowed/Others	II	26	1	1	Bone metastasis	56~65	I+II	1
68	Male	White	2010~2012	33~40cm	NO	NO	NO	IV	Tx	N0	Married	III+IV	4	1	1	Liver metastasis	66~70	III+IV	1
63	Male	White	2010~2012	33~40cm	YES	YES	YES	IV	T3	N1	Married	II	13	1	1	Liver metastasis	56~65	I+II	1
68	Male	White	2010~2012	Others	NO	NO	YES	IV	Tx	N1	Married	Unknown	8	1	1	Bone metastasis	66~70	Unknown	1
44	Male	White	2010~2012	33~40cm	NO	NO	YES	IV	Tx	N0	Married	II	23	1	1	Liver metastasis	23~55	I+II	1
70	Male	White	2010~2012	15~24cm	NO	NO	YES	IV	T3	N1	Widowed/Others	I	6	1	1	Liver metastasis	66~70	I+II	1
52	Male	White	2010~2012	33~40cm	NO	NO	NO	IV	Tx	N0	Married	Unknown	1	1	1	Liver metastasis	23~55	Unknown	1
59	Male	White	2010~2012	33~40cm	NO	NO	YES	IV	Tx	N1	Married	II	10	1	1	Bone metastasis	56~65	I+II	1
66	Male	White	2010~2012	33~40cm	NO	NO	YES	IV	T1	N1	Married	III+IV	7	1	1	Liver metastasis	66~70	III+IV	1
46	Female	White	2010~2012	33~40cm	NO	NO	YES	IV	T1	N0	Single/UnMarried	III+IV	10	1	1	Liver metastasis	23~55	III+IV	1
82	Male	White	2010~2012	25~32cm	NO	NO	NO	IV	T3	N0	Married	III+IV	12	1	1	Bone metastasis	71~97	III+IV	1
79	Male	White	2010~2012	33~40cm	NO	NO	NO	IV	Tx	N1	Married	III+IV	6	2	1	Bone metastasis	71~97	III+IV	0
82	Male	White	2010~2012	33~40cm	NO	YES	NO	IV	Tx	N0	Married	III+IV	2	1	1	Bone metastasis	71~97	III+IV	1
58	Male	White	2010~2012	33~40cm	NO	NO	YES	IV	Tx	N1	Single/UnMarried	III+IV	7	1	1	Bone metastasis	56~65	III+IV	1
77	Male	White	2010~2012	33~40cm	YES	YES	YES	IV	T1	N0	Married	II	22	1	1	Liver metastasis	71~97	I+II	1
54	Male	White	2010~2012	15~24cm	NO	NO	YES	IV	T4	N3	Widowed/Others	III+IV	57	0	0	Liver metastasis	23~55	III+IV	0
68	Male	White	2010~2012	33~40cm	NO	NO	NO	IV	T3	N3	Divorced/separated	Unknown	1	1	1	Bone metastasis	66~70	Unknown	1
47	Male	White	2010~2012	33~40cm	NO	NO	YES	IV	T4	N1	Married	II	8	1	1	Bone metastasis	23~55	I+II	1
57	Male	White	2010~2012	33~40cm	NO	NO	YES	IV	Tx	N0	Married	II	7	1	1	Liver metastasis	56~65	I+II	1
63	Male	White	2010~2012	Others	NO	NO	YES	IV	T1	N1	Married	II	29	1	1	Bone metastasis	56~65	I+II	1
80	Male	White	2010~2012	33~40cm	NO	NO	NO	IV	Tx	N1	Married	II	1	1	1	Liver metastasis	71~97	I+II	1
61	Male	White	2010~2012	33~40cm	NO	NO	YES	IV	T1	N1	Married	III+IV	4	2	1	Liver metastasis	56~65	III+IV	0
65	Male	White	2010~2012	33~40cm	NO	NO	YES	IV	T4	N1	Single/UnMarried	II	57	0	0	Liver metastasis	56~65	I+II	0
72	Male	White	2010~2012	Others	NO	NO	YES	IV	T3	N2	Divorced/separated	II	5	1	1	Liver metastasis	71~97	I+II	1
69	Male	White	2010~2012	Others	NO	NO	YES	IV	T3	N1	Widowed/Others	Unknown	72	0	0	Liver metastasis	66~70	Unknown	0
60	Male	White	2010~2012	33~40cm	NO	NO	YES	IV	Tx	N1	Married	II	11	1	1	Bone metastasis	56~65	I+II	1
69	Male	White	2010~2012	25~32cm	NO	NO	YES	IV	T1	N0	Married	II	4	1	1	Liver metastasis	66~70	I+II	1
78	Male	White	2010~2012	33~40cm	NO	NO	YES	IV	T1	N2	Married	III+IV	1	2	1	Liver metastasis	71~97	III+IV	0
71	Male	White	2010~2012	33~40cm	NO	NO	YES	IV	Tx	N0	Married	Unknown	11	1	1	Liver metastasis	71~97	Unknown	1
50	Male	White	2010~2012	33~40cm	NO	NO	YES	IV	T4	N1	Divorced/separated	III+IV	3	1	1	Bone metastasis	23~55	III+IV	1
70	Male	White	2010~2012	Others	NO	NO	NO	IV	Tx	N4	Married	II	1	1	1	Liver metastasis	66~70	I+II	1
63	Male	White	2010~2012	33~40cm	NO	NO	YES	IV	Tx	N0	Married	III+IV	13	1	1	Bone metastasis	56~65	III+IV	1
65	Male	White	2010~2012	Others	NO	NO	YES	IV	Tx	N2	Married	III+IV	12	1	1	Bone metastasis	56~65	III+IV	1
69	Male	White	2010~2012	33~40cm	NO	NO	NO	IV	T1	N4	Married	III+IV	15	1	1	Bone metastasis	66~70	III+IV	1
53	Male	White	2010~2012	Others	NO	NO	YES	IV	Tx	N1	Married	III+IV	6	1	1	Liver metastasis	23~55	III+IV	1
71	Male	White	2010~2012	33~40cm	NO	NO	YES	IV	Tx	N0	Married	III+IV	24	1	1	Liver metastasis	71~97	III+IV	1
69	Male	White	2010~2012	33~40cm	NO	NO	YES	IV	Tx	N1	Married	Unknown	6	1	1	Liver metastasis	66~70	Unknown	1
65	Male	White	2010~2012	15~24cm	NO	NO	NO	IV	T4	N0	Married	II	3	1	1	Liver metastasis	56~65	I+II	1
77	Male	White	2010~2012	25~32cm	NO	NO	NO	IV	T1	N1	Single/UnMarried	Unknown	1	1	1	Liver metastasis	71~97	Unknown	1
51	Male	White	2010~2012	33~40cm	NO	NO	YES	IV	T1	N0	Married	II	13	1	1	Liver metastasis	23~55	I+II	1
60	Male	White	2010~2012	Others	NO	NO	YES	IV	Tx	N0	Married	III+IV	9	1	1	Liver metastasis	56~65	III+IV	1
63	Male	Others	2010~2012	33~40cm	NO	YES	YES	IV	T3	N1	Married	II	26	1	1	Bone metastasis	56~65	I+II	1
34	Male	White	2010~2012	33~40cm	NO	NO	YES	IV	Tx	N1	Single/UnMarried	I	12	1	1	Liver metastasis	23~55	I+II	1
72	Male	White	2010~2012	33~40cm	NO	NO	YES	IV	T1	N1	Married	III+IV	3	1	1	Liver metastasis	71~97	III+IV	1
55	Male	Others	2010~2012	33~40cm	NO	NO	YES	IV	T3	N1	Married	III+IV	22	1	1	Liver metastasis	23~55	III+IV	1
51	Male	White	2010~2012	33~40cm	NO	NO	YES	IV	T4	N2	Married	II	31	1	1	Liver metastasis	23~55	I+II	1
76	Male	White	2010~2012	33~40cm	NO	NO	YES	IV	Tx	N1	Widowed/Others	II	16	1	1	Bone metastasis	71~97	I+II	1
80	Male	White	2010~2012	33~40cm	NO	NO	YES	IV	Tx	N1	Married	II	15	1	1	Liver metastasis	71~97	I+II	1
66	Male	White	2010~2012	33~40cm	NO	NO	NO	IV	T1	N3	Married	III+IV	1	2	1	Liver metastasis	66~70	III+IV	0
56	Male	White	2010~2012	33~40cm	NO	NO	YES	IV	Tx	N1	Married	III+IV	7	1	1	Liver metastasis	56~65	III+IV	1
56	Male	White	2010~2012	25~32cm	NO	NO	YES	IV	Tx	N1	Single/UnMarried	III+IV	24	1	1	Liver metastasis	56~65	III+IV	1
64	Male	White	2010~2012	33~40cm	NO	NO	NO	IV	T1	N0	Married	Unknown	7	1	1	Liver metastasis	56~65	Unknown	1
42	Male	White	2010~2012	15~24cm	NO	NO	YES	IV	Tx	N4	Married	III+IV	2	1	1	Liver metastasis	23~55	III+IV	1
48	Male	White	2010~2012	33~40cm	NO	NO	YES	IV	T3	N1	Married	II	34	1	1	Liver metastasis	23~55	I+II	1
54	Male	White	2010~2012	33~40cm	NO	NO	YES	IV	T3	N1	Married	III+IV	4	1	1	Liver metastasis	23~55	III+IV	1
71	Male	White	2010~2012	33~40cm	NO	NO	NO	IV	T4	N1	Married	III+IV	1	1	1	Liver metastasis	71~97	III+IV	1
43	Male	White	2010~2012	Others	NO	NO	YES	IV	T4	N4	Single/UnMarried	Unknown	9	1	1	Liver metastasis	23~55	Unknown	1
60	Male	White	2010~2012	15~24cm	NO	NO	YES	IV	T1	N2	Divorced/separated	III+IV	4	1	1	Bone metastasis	56~65	III+IV	1
67	Male	White	2010~2012	33~40cm	NO	NO	NO	IV	Tx	N1	Divorced/separated	II	4	2	1	Bone metastasis	66~70	I+II	0
60	Male	White	2010~2012	33~40cm	NO	NO	YES	IV	T1	N1	Married	III+IV	9	1	1	Liver metastasis	56~65	III+IV	1
62	Male	White	2010~2012	15~24cm	NO	NO	YES	IV	T3	N1	Married	III+IV	14	1	1	Bone metastasis	56~65	III+IV	1
60	Male	White	2010~2012	Others	NO	NO	YES	IV	T4	N1	Single/UnMarried	III+IV	17	1	1	Liver metastasis	56~65	III+IV	1
68	Male	White	2010~2012	33~40cm	NO	NO	YES	IV	Tx	N1	Single/UnMarried	III+IV	3	1	1	Liver metastasis	66~70	III+IV	1
68	Male	White	2013~2015	33~40cm	NO	NO	NO	IV	Tx	N4	Divorced/separated	III+IV	4	1	1	Liver metastasis	66~70	III+IV	1
65	Male	White	2013~2015	33~40cm	NO	NO	NO	IV	T1	N0	Widowed/Others	III+IV	1	1	1	Liver metastasis	56~65	III+IV	1
68	Male	White	2010~2012	Others	NO	NO	NO	IV	T1	N1	Married	III+IV	1	1	1	Liver metastasis	66~70	III+IV	1
71	Female	White	2013~2015	Others	NO	NO	YES	IV	Tx	N1	Married	III+IV	7	1	1	Liver metastasis	71~97	III+IV	1
71	Male	White	2013~2015	33~40cm	NO	NO	YES	IV	T1	N4	Married	III+IV	34	1	1	Liver metastasis	71~97	III+IV	1
61	Male	White	2010~2012	Others	NO	NO	YES	IV	Tx	N4	Married	III+IV	5	1	1	Bone metastasis	56~65	III+IV	1
78	Male	White	2010~2012	Others	NO	NO	YES	IV	Tx	N1	Married	II	5	1	1	Liver metastasis	71~97	I+II	1
49	Male	White	2013~2015	33~40cm	NO	NO	YES	IV	T4	N2	Married	III+IV	8	1	1	Liver metastasis	23~55	III+IV	1
76	Female	White	2013~2015	33~40cm	NO	NO	YES	IV	T1	N4	Divorced/separated	II	3	1	1	Liver metastasis	71~97	I+II	1
66	Male	White	2013~2015	33~40cm	NO	NO	YES	IV	T3	N1	Widowed/Others	II	21	1	1	Liver metastasis	66~70	I+II	1
88	Male	White	2013~2015	Others	NO	NO	NO	IV	T1	N0	Widowed/Others	Unknown	1	1	1	Liver metastasis	71~97	Unknown	1
84	Male	White	2013~2015	33~40cm	NO	NO	YES	IV	Tx	N1	Married	II	7	1	1	Liver metastasis	71~97	I+II	1
70	Male	White	2013~2015	25~32cm	NO	NO	NO	IV	Tx	N4	Single/UnMarried	III+IV	2	1	1	Bone metastasis	66~70	III+IV	1
86	Female	White	2013~2015	33~40cm	NO	NO	NO	IV	Tx	N0	Married	III+IV	2	1	1	Liver metastasis	71~97	III+IV	1
77	Male	White	2013~2015	25~32cm	NO	NO	NO	IV	T3	N1	Single/UnMarried	II	2	1	1	Bone metastasis	71~97	I+II	1
71	Male	White	2013~2015	33~40cm	NO	NO	NO	IV	T1	N0	Married	III+IV	1	1	1	Liver metastasis	71~97	III+IV	1
58	Male	White	2013~2015	33~40cm	NO	NO	NO	IV	T4	N1	Married	III+IV	1	1	1	Bone metastasis	56~65	III+IV	1
68	Male	White	2010~2012	33~40cm	NO	NO	YES	IV	Tx	N0	Widowed/Others	Unknown	11	1	1	Liver metastasis	66~70	Unknown	1
78	Male	White	2013~2015	25~32cm	NO	NO	YES	IV	Tx	N2	Widowed/Others	III+IV	16	1	1	Bone metastasis	71~97	III+IV	1
52	Male	White	2013~2015	33~40cm	NO	NO	YES	IV	T3	N2	Married	Unknown	37	2	1	Bone metastasis	23~55	Unknown	0
69	Male	Others	2013~2015	Others	NO	NO	YES	IV	Tx	N4	Married	III+IV	5	1	1	Liver metastasis	66~70	III+IV	1
74	Male	White	2013~2015	33~40cm	NO	NO	YES	IV	T3	N0	Married	II	16	2	1	Bone metastasis	71~97	I+II	0
57	Male	White	2013~2015	33~40cm	NO	NO	NO	IV	T1	N1	Single/UnMarried	II	1	1	1	Liver metastasis	56~65	I+II	1
60	Male	White	2013~2015	33~40cm	NO	NO	YES	IV	Tx	N0	Married	II	14	1	1	Liver metastasis	56~65	I+II	1
45	Male	White	2013~2015	33~40cm	YES	YES	NO	IV	T1	N1	Divorced/separated	III+IV	3	2	1	Liver metastasis	23~55	III+IV	0
66	Male	White	2013~2015	33~40cm	NO	NO	YES	IV	Tx	N4	Married	Unknown	18	1	1	Liver metastasis	66~70	Unknown	1
75	Female	White	2013~2015	33~40cm	NO	NO	NO	IV	T3	N0	Widowed/Others	II	20	1	1	Bone metastasis	71~97	I+II	1
48	Male	White	2013~2015	33~40cm	NO	NO	YES	IV	T1	N1	Married	III+IV	13	1	1	Liver metastasis	23~55	III+IV	1
79	Male	White	2013~2015	33~40cm	NO	NO	YES	IV	T3	N1	Married	III+IV	10	2	1	Liver metastasis	71~97	III+IV	0
64	Male	White	2013~2015	33~40cm	NO	NO	YES	IV	T4	N1	Single/UnMarried	III+IV	7	1	1	Liver metastasis	56~65	III+IV	1
74	Male	White	2013~2015	Others	NO	YES	YES	IV	Tx	N0	Married	Unknown	22	1	1	Bone metastasis	71~97	Unknown	1
63	Male	White	2013~2015	33~40cm	NO	NO	YES	IV	Tx	N1	Married	III+IV	3	1	1	Liver metastasis	56~65	III+IV	1
60	Male	White	2013~2015	33~40cm	NO	NO	YES	IV	T2	N1	Married	I	22	1	1	Liver metastasis	56~65	I+II	1
71	Male	White	2013~2015	33~40cm	NO	NO	YES	IV	T3	N1	Married	III+IV	14	1	1	Liver metastasis	71~97	III+IV	1
55	Male	White	2013~2015	33~40cm	NO	NO	YES	IV	Tx	N3	Married	Unknown	21	1	1	Liver metastasis	23~55	Unknown	1
81	Female	White	2013~2015	33~40cm	NO	NO	NO	IV	T2	N1	Widowed/Others	III+IV	2	1	1	Liver metastasis	71~97	III+IV	1
63	Male	White	2013~2015	33~40cm	NO	YES	YES	IV	T3	N1	Married	III+IV	17	1	1	Bone metastasis	56~65	III+IV	1
86	Male	White	2013~2015	33~40cm	NO	NO	NO	IV	Tx	N0	Married	III+IV	2	1	1	Liver metastasis	71~97	III+IV	1
65	Male	White	2013~2015	33~40cm	NO	NO	YES	IV	Tx	N0	Married	III+IV	11	1	1	Liver metastasis	56~65	III+IV	1
61	Male	White	2013~2015	33~40cm	NO	NO	YES	IV	T1	N1	Single/UnMarried	II	3	1	1	Liver metastasis	56~65	I+II	1
75	Male	White	2013~2015	33~40cm	NO	NO	YES	IV	T3	N0	Married	III+IV	10	1	1	Liver metastasis	71~97	III+IV	1
53	Male	White	2013~2015	33~40cm	NO	NO	NO	IV	Tx	N0	Single/UnMarried	III+IV	1	1	1	Liver metastasis	23~55	III+IV	1
56	Male	White	2013~2015	33~40cm	NO	NO	YES	IV	T1	N0	Single/UnMarried	III+IV	11	1	1	Liver metastasis	56~65	III+IV	1
66	Male	White	2013~2015	Others	YES	YES	YES	IV	T3	N2	Married	III+IV	9	1	1	Liver metastasis	66~70	III+IV	1
70	Male	White	2013~2015	33~40cm	NO	NO	YES	IV	T1	N1	Widowed/Others	III+IV	8	1	1	Liver metastasis	66~70	III+IV	1
65	Female	White	2013~2015	33~40cm	NO	NO	YES	IV	T1	N0	Divorced/separated	Unknown	32	0	0	Liver metastasis	56~65	Unknown	0
64	Male	White	2013~2015	Others	NO	NO	NO	IV	Tx	N1	Single/UnMarried	Unknown	9	1	1	Bone metastasis	56~65	Unknown	1
64	Male	White	2013~2015	33~40cm	NO	NO	NO	IV	Tx	N4	Married	III+IV	1	1	1	Bone metastasis	56~65	III+IV	1
59	Male	White	2013~2015	33~40cm	NO	NO	YES	IV	T2	N3	Divorced/separated	Unknown	5	1	1	Liver metastasis	56~65	Unknown	1
54	Male	White	2013~2015	33~40cm	NO	NO	YES	IV	Tx	N1	Married	II	8	1	1	Liver metastasis	23~55	I+II	1
65	Male	White	2013~2015	33~40cm	NO	NO	YES	IV	T3	N1	Married	III+IV	14	1	1	Bone metastasis	56~65	III+IV	1
50	Male	White	2013~2015	33~40cm	NO	NO	YES	IV	T1	N1	Single/UnMarried	III+IV	8	2	1	Bone metastasis	23~55	III+IV	0
73	Male	White	2013~2015	33~40cm	NO	NO	NO	IV	T1	N0	Married	III+IV	10	2	1	Liver metastasis	71~97	III+IV	0
70	Male	White	2013~2015	33~40cm	NO	NO	YES	IV	T1	N1	Married	II	2	1	1	Liver metastasis	66~70	I+II	1
60	Male	White	2013~2015	33~40cm	NO	NO	YES	IV	Tx	N2	Single/UnMarried	Unknown	21	1	1	Bone metastasis	56~65	Unknown	1
72	Male	White	2013~2015	15~24cm	NO	NO	NO	IV	Tx	N4	Single/UnMarried	II	1	1	1	Liver metastasis	71~97	I+II	1
63	Male	White	2013~2015	33~40cm	NO	NO	YES	IV	Tx	N4	Widowed/Others	III+IV	2	1	1	Liver metastasis	56~65	III+IV	1
51	Male	White	2013~2015	25~32cm	NO	NO	NO	IV	Tx	N0	Single/UnMarried	II	2	1	1	Bone metastasis	23~55	I+II	1
66	Male	White	2013~2015	33~40cm	NO	NO	YES	IV	T4	N1	Single/UnMarried	III+IV	14	1	1	Liver metastasis	66~70	III+IV	1
53	Male	Others	2013~2015	33~40cm	NO	NO	YES	IV	Tx	N1	Married	II	21	1	1	Liver metastasis	23~55	I+II	1
70	Male	White	2013~2015	33~40cm	NO	NO	YES	IV	T1	N1	Married	III+IV	14	1	1	Liver metastasis	66~70	III+IV	1
67	Male	White	2013~2015	33~40cm	NO	NO	YES	IV	T1	N1	Married	II	26	1	1	Liver metastasis	66~70	I+II	1
75	Female	White	2013~2015	33~40cm	NO	NO	YES	IV	T1	N1	Single/UnMarried	III+IV	2	1	1	Liver metastasis	71~97	III+IV	1
85	Male	White	2013~2015	33~40cm	NO	NO	NO	IV	T1	N4	Widowed/Others	II	5	2	1	Liver metastasis	71~97	I+II	0
82	Male	White	2013~2015	33~40cm	NO	NO	YES	IV	Tx	N0	Married	III+IV	3	1	1	Bone metastasis	71~97	III+IV	1
46	Male	White	2013~2015	33~40cm	NO	NO	YES	IV	Tx	N1	Single/UnMarried	II	21	1	1	Liver metastasis	23~55	I+II	1
69	Male	White	2013~2015	33~40cm	NO	NO	YES	IV	T1	N0	Divorced/separated	Unknown	27	0	0	Liver metastasis	66~70	Unknown	0
48	Male	White	2013~2015	33~40cm	NO	NO	YES	IV	T1	N0	Single/UnMarried	III+IV	2	1	1	Liver metastasis	23~55	III+IV	1
61	Male	White	2013~2015	33~40cm	NO	NO	YES	IV	T4	N1	Married	III+IV	8	1	1	Bone metastasis	56~65	III+IV	1
71	Female	White	2013~2015	33~40cm	NO	NO	YES	IV	Tx	N0	Married	III+IV	32	0	0	Liver metastasis	71~97	III+IV	0
85	Male	White	2013~2015	33~40cm	NO	NO	NO	IV	T3	N2	Widowed/Others	II	10	1	1	Bone metastasis	71~97	I+II	1
65	Female	White	2013~2015	33~40cm	NO	NO	YES	IV	T4	N1	Divorced/separated	II	27	0	0	Liver metastasis	56~65	I+II	0
81	Male	White	2013~2015	33~40cm	NO	NO	NO	IV	T3	N0	Single/UnMarried	I	2	1	1	Liver metastasis	71~97	I+II	1
58	Male	White	2013~2015	33~40cm	NO	NO	NO	IV	Tx	N0	Married	III+IV	2	1	1	Liver metastasis	56~65	III+IV	1
52	Male	White	2013~2015	Others	NO	NO	YES	IV	Tx	N1	Married	Unknown	10	2	1	Liver metastasis	23~55	Unknown	0
79	Male	White	2013~2015	33~40cm	NO	NO	NO	IV	Tx	N1	Married	II	1	2	1	Liver metastasis	71~97	I+II	0
66	Male	White	2013~2015	33~40cm	NO	NO	YES	IV	T4	N3	Widowed/Others	III+IV	4	1	1	Bone metastasis	66~70	III+IV	1
55	Male	White	2013~2015	33~40cm	NO	NO	YES	IV	T4	N1	Married	Unknown	1	1	1	Bone metastasis	23~55	Unknown	1
83	Male	White	2013~2015	33~40cm	NO	NO	NO	IV	Tx	N1	Divorced/separated	Unknown	4	1	1	Liver metastasis	71~97	Unknown	1
78	Male	White	2013~2015	15~24cm	NO	NO	NO	IV	T3	N1	Married	Unknown	2	1	1	Liver metastasis	71~97	Unknown	1
67	Male	White	2013~2015	33~40cm	NO	NO	YES	IV	T1	N1	Married	II	11	2	1	Liver metastasis	66~70	I+II	0
83	Male	White	2013~2015	33~40cm	NO	NO	YES	IV	T1	N1	Married	II	20	1	1	Liver metastasis	71~97	I+II	1
82	Female	White	2013~2015	33~40cm	NO	NO	NO	IV	T1	N0	Widowed/Others	II	1	1	1	Liver metastasis	71~97	I+II	1
67	Male	White	2013~2015	33~40cm	NO	NO	YES	IV	T2	N1	Married	III+IV	3	1	1	Liver metastasis	66~70	III+IV	1
69	Male	White	2013~2015	33~40cm	NO	NO	YES	IV	T3	N1	Single/UnMarried	III+IV	23	1	1	Liver metastasis	66~70	III+IV	1
65	Female	White	2013~2015	33~40cm	NO	NO	YES	IV	Tx	N1	Married	II	22	0	0	Liver metastasis	56~65	I+II	0
57	Female	White	2013~2015	33~40cm	NO	NO	NO	IV	Tx	N4	Divorced/separated	II	2	1	1	Liver metastasis	56~65	I+II	1
59	Male	White	2013~2015	Others	NO	NO	NO	IV	T1	N0	Married	Unknown	6	2	1	Bone metastasis	56~65	Unknown	0
71	Female	White	2013~2015	33~40cm	NO	NO	YES	IV	T1	N1	Divorced/separated	III+IV	3	2	1	Liver metastasis	71~97	III+IV	0
60	Female	Others	2013~2015	33~40cm	NO	NO	YES	IV	T3	N1	Divorced/separated	III+IV	3	1	1	Liver metastasis	56~65	III+IV	1
67	Male	White	2013~2015	33~40cm	NO	NO	YES	IV	Tx	N1	Widowed/Others	II	22	0	0	Liver metastasis	66~70	I+II	0
58	Male	White	2013~2015	Others	NO	NO	YES	IV	T1	N0	Married	I	1	1	1	Liver metastasis	56~65	I+II	1
58	Male	White	2013~2015	25~32cm	NO	NO	NO	IV	T3	N1	Divorced/separated	Unknown	19	0	0	Liver metastasis	56~65	Unknown	0
61	Male	White	2013~2015	Others	NO	NO	NO	IV	T2	N1	Single/UnMarried	III+IV	2	1	1	Liver metastasis	56~65	III+IV	1
45	Male	White	2013~2015	33~40cm	NO	NO	YES	IV	Tx	N1	Married	Unknown	3	1	1	Liver metastasis	23~55	Unknown	1
58	Male	White	2013~2015	33~40cm	NO	NO	NO	IV	T1	N1	Divorced/separated	II	1	1	1	Liver metastasis	56~65	I+II	1
42	Male	White	2013~2015	33~40cm	NO	NO	YES	IV	T3	N1	Married	III+IV	14	1	1	Bone metastasis	23~55	III+IV	1
69	Male	Black	2013~2015	25~32cm	NO	NO	NO	IV	T4	N0	Single/UnMarried	II	3	1	1	Liver metastasis	66~70	I+II	1
69	Male	White	2013~2015	33~40cm	NO	NO	YES	IV	T3	N1	Married	II	22	0	0	Liver metastasis	66~70	I+II	0
54	Male	White	2013~2015	Others	NO	NO	YES	IV	Tx	N0	Married	Unknown	7	2	1	Liver metastasis	23~55	Unknown	0
69	Male	White	2013~2015	Others	NO	NO	NO	IV	Tx	N1	Married	Unknown	10	1	1	Bone metastasis	66~70	Unknown	1
61	Male	White	2013~2015	33~40cm	NO	NO	YES	IV	Tx	N0	Married	I	19	0	0	Bone metastasis	56~65	I+II	0
75	Male	White	2013~2015	33~40cm	NO	NO	NO	IV	Tx	N0	Married	III+IV	5	2	1	Liver metastasis	71~97	III+IV	0
72	Male	White	2013~2015	33~40cm	NO	NO	YES	IV	Tx	N1	Widowed/Others	Unknown	7	1	1	Bone metastasis	71~97	Unknown	1
68	Male	White	2013~2015	33~40cm	NO	NO	YES	IV	T3	N1	Married	III+IV	5	1	1	Liver metastasis	66~70	III+IV	1
77	Female	White	2013~2015	33~40cm	NO	NO	YES	IV	T4	N0	Married	III+IV	1	1	1	Liver metastasis	71~97	III+IV	1
47	Male	White	2013~2015	33~40cm	NO	NO	YES	IV	T1	N1	Married	III+IV	15	0	0	Bone metastasis	23~55	III+IV	0
60	Male	White	2013~2015	Others	NO	NO	NO	IV	T1	N1	Married	II	17	0	0	Bone metastasis	56~65	I+II	0
55	Male	White	2013~2015	33~40cm	NO	NO	YES	IV	T4	N0	Married	II	4	1	1	Bone metastasis	23~55	I+II	1
72	Male	White	2013~2015	33~40cm	NO	NO	YES	IV	Tx	N1	Married	III+IV	16	0	0	Liver metastasis	71~97	III+IV	0
62	Male	White	2013~2015	33~40cm	NO	NO	YES	IV	T1	N1	Married	III+IV	3	2	1	Liver metastasis	56~65	III+IV	0
52	Male	White	2013~2015	33~40cm	NO	NO	YES	IV	T1	N0	Married	II	11	1	1	Liver metastasis	23~55	I+II	1
55	Male	White	2013~2015	33~40cm	NO	NO	YES	IV	Tx	N1	Married	III+IV	16	0	0	Liver metastasis	23~55	III+IV	0
57	Male	Black	2013~2015	33~40cm	NO	NO	YES	IV	T3	N1	Divorced/separated	II	8	1	1	Bone metastasis	56~65	I+II	1
68	Male	White	2013~2015	33~40cm	NO	NO	YES	IV	T4	N1	Married	II	9	1	1	Liver metastasis	66~70	I+II	1
69	Male	White	2013~2015	33~40cm	NO	NO	YES	IV	Tx	N0	Married	III+IV	10	1	1	Liver metastasis	66~70	III+IV	1
64	Male	White	2013~2015	25~32cm	NO	NO	YES	IV	Tx	N0	Married	III+IV	2	1	1	Bone metastasis	56~65	III+IV	1
61	Male	White	2013~2015	33~40cm	NO	NO	YES	IV	Tx	N4	Married	II	14	1	1	Liver metastasis	56~65	I+II	1
51	Male	White	2013~2015	Others	NO	NO	YES	IV	T4	N1	Married	III+IV	20	1	1	Liver metastasis	23~55	III+IV	1
78	Male	White	2013~2015	33~40cm	NO	NO	NO	IV	T1	N1	Married	II	7	1	1	Liver metastasis	71~97	I+II	1
53	Male	White	2013~2015	33~40cm	NO	NO	YES	IV	T3	N3	Single/UnMarried	II	1	1	1	Liver metastasis	23~55	I+II	1
61	Male	White	2013~2015	33~40cm	NO	NO	YES	IV	Tx	N1	Married	II	15	0	0	Liver metastasis	56~65	I+II	0
46	Male	White	2013~2015	Others	NO	NO	YES	IV	Tx	N4	Married	Unknown	23	1	1	Liver metastasis	23~55	Unknown	1
74	Male	White	2013~2015	33~40cm	NO	NO	NO	IV	Tx	N0	Married	II	1	1	1	Liver metastasis	71~97	I+II	1
55	Male	White	2013~2015	33~40cm	NO	NO	YES	IV	T3	N2	Divorced/separated	III+IV	12	1	1	Liver metastasis	23~55	III+IV	1
68	Male	White	2013~2015	Others	NO	NO	YES	IV	Tx	N1	Married	III+IV	13	0	0	Bone metastasis	66~70	III+IV	0
64	Male	White	2013~2015	33~40cm	NO	NO	NO	IV	Tx	N1	Single/UnMarried	II	1	1	1	Liver metastasis	56~65	I+II	1
55	Male	White	2013~2015	33~40cm	NO	NO	YES	IV	T1	N0	Single/UnMarried	III+IV	2	1	1	Liver metastasis	23~55	III+IV	1
63	Female	White	2013~2015	33~40cm	NO	NO	YES	IV	T4	N1	Single/UnMarried	II	8	1	1	Liver metastasis	56~65	I+II	1
55	Male	White	2013~2015	33~40cm	NO	NO	YES	IV	T1	N1	Married	II	6	1	1	Liver metastasis	23~55	I+II	1
45	Female	White	2013~2015	15~24cm	NO	NO	YES	IV	T1	N1	Married	II	13	1	1	Liver metastasis	23~55	I+II	1
63	Male	White	2013~2015	33~40cm	NO	NO	YES	IV	Tx	N1	Married	III+IV	2	1	1	Liver metastasis	56~65	III+IV	1
62	Male	White	2013~2015	33~40cm	NO	NO	YES	IV	Tx	N1	Divorced/separated	Unknown	12	0	0	Liver metastasis	56~65	Unknown	0
64	Male	White	2013~2015	33~40cm	NO	NO	YES	IV	T1	N0	Married	III+IV	4	0	0	Liver metastasis	56~65	III+IV	0
66	Male	White	2013~2015	33~40cm	NO	NO	NO	IV	Tx	N0	Divorced/separated	Unknown	1	1	1	Liver metastasis	66~70	Unknown	1
62	Male	White	2013~2015	33~40cm	NO	NO	YES	IV	T3	N1	Divorced/separated	II	14	0	0	Liver metastasis	56~65	I+II	0
72	Male	White	2013~2015	33~40cm	NO	NO	YES	IV	T4	N3	Married	III+IV	8	1	1	Bone metastasis	71~97	III+IV	1
65	Male	White	2013~2015	33~40cm	NO	NO	YES	IV	T4	N1	Widowed/Others	Unknown	13	0	0	Liver metastasis	56~65	Unknown	0
61	Male	White	2013~2015	33~40cm	NO	NO	NO	IV	T3	N0	Single/UnMarried	III+IV	13	1	1	Liver metastasis	56~65	III+IV	1
71	Male	White	2013~2015	33~40cm	NO	NO	YES	IV	Tx	N0	Divorced/separated	I	17	0	0	Liver metastasis	71~97	I+II	0
86	Female	White	2010~2012	33~40cm	NO	NO	NO	IV	T4	N1	Widowed/Others	II	1	1	1	Liver metastasis	71~97	I+II	1
60	Male	Black	2010~2012	15~24cm	NO	NO	NO	IV	T1	N0	Single/UnMarried	III+IV	1	2	1	Bone metastasis	56~65	III+IV	0
82	Male	White	2010~2012	33~40cm	NO	NO	NO	IV	T4	N2	Widowed/Others	II	4	1	1	Liver metastasis	71~97	I+II	1
69	Male	White	2010~2012	33~40cm	NO	NO	NO	IV	T1	N1	Married	III+IV	12	1	1	Bone metastasis	66~70	III+IV	1
69	Male	White	2010~2012	33~40cm	NO	YES	YES	IV	Tx	N0	Widowed/Others	III+IV	6	1	1	Bone metastasis	66~70	III+IV	1
72	Male	White	2010~2012	Others	NO	NO	YES	IV	Tx	N0	Married	II	12	1	1	Liver metastasis	71~97	I+II	1
42	Male	White	2010~2012	33~40cm	NO	NO	YES	IV	T3	N1	Single/UnMarried	II	16	1	1	Liver metastasis	23~55	I+II	1
59	Female	White	2010~2012	33~40cm	NO	NO	YES	IV	Tx	N0	Married	III+IV	11	2	1	Liver metastasis	56~65	III+IV	0
62	Male	White	2010~2012	33~40cm	NO	NO	YES	IV	T1	N3	Married	III+IV	8	2	1	Liver metastasis	56~65	III+IV	0
47	Male	White	2010~2012	33~40cm	NO	NO	YES	IV	Tx	N1	Single/UnMarried	III+IV	1	1	1	Liver metastasis	23~55	III+IV	1
60	Male	White	2010~2012	33~40cm	NO	NO	YES	IV	T4	N0	Married	III+IV	13	1	1	Bone metastasis	56~65	III+IV	1
86	Male	White	2010~2012	33~40cm	NO	NO	NO	IV	T1	N0	Married	III+IV	4	1	1	Bone metastasis	71~97	III+IV	1
71	Male	White	2010~2012	33~40cm	NO	NO	YES	IV	Tx	N1	Single/UnMarried	Unknown	50	1	1	Liver metastasis	71~97	Unknown	1
76	Male	White	2010~2012	33~40cm	NO	NO	NO	IV	T2	N0	Single/UnMarried	I	27	1	1	Bone metastasis	71~97	I+II	1
67	Male	White	2010~2012	33~40cm	NO	NO	YES	IV	T2	N4	Married	II	5	1	1	Bone metastasis	66~70	I+II	1
62	Male	White	2010~2012	Others	NO	NO	NO	IV	Tx	N4	Widowed/Others	Unknown	2	2	1	Liver metastasis	56~65	Unknown	0
51	Male	White	2010~2012	33~40cm	NO	NO	YES	IV	T4	N0	Married	II	6	1	1	Liver metastasis	23~55	I+II	1
73	Male	White	2010~2012	33~40cm	NO	NO	NO	IV	T4	N2	Widowed/Others	III+IV	5	1	1	Liver metastasis	71~97	III+IV	1
64	Male	White	2010~2012	33~40cm	NO	NO	YES	IV	T1	N1	Married	Unknown	8	1	1	Liver metastasis	56~65	Unknown	1
57	Male	White	2010~2012	33~40cm	NO	NO	YES	IV	Tx	N1	Married	II	19	1	1	Liver metastasis	56~65	I+II	1
50	Male	White	2010~2012	33~40cm	NO	NO	YES	IV	T4	N1	Married	III+IV	3	1	1	Liver metastasis	23~55	III+IV	1
48	Male	White	2010~2012	33~40cm	NO	NO	NO	IV	Tx	N0	Married	III+IV	1	1	1	Liver metastasis	23~55	III+IV	1
63	Male	White	2010~2012	33~40cm	NO	NO	YES	IV	T2	N1	Married	I	15	1	1	Liver metastasis	56~65	I+II	1
57	Female	White	2010~2012	Others	NO	NO	YES	IV	T3	N1	Widowed/Others	III+IV	19	1	1	Liver metastasis	56~65	III+IV	1
85	Female	White	2010~2012	Others	NO	NO	NO	IV	Tx	N4	Married	III+IV	1	1	1	Bone metastasis	71~97	III+IV	1
61	Male	White	2010~2012	Others	NO	NO	YES	IV	Tx	N1	Divorced/separated	II	4	1	1	Liver metastasis	56~65	I+II	1
50	Male	White	2010~2012	33~40cm	NO	NO	YES	IV	Tx	N0	Single/UnMarried	Unknown	13	1	1	Liver metastasis	23~55	Unknown	1
53	Male	White	2010~2012	33~40cm	NO	NO	YES	IV	Tx	N1	Married	II	3	1	1	Bone metastasis	23~55	I+II	1
48	Male	White	2010~2012	33~40cm	NO	NO	YES	IV	T1	N1	Married	II	6	1	1	Liver metastasis	23~55	I+II	1
70	Male	White	2010~2012	33~40cm	NO	NO	YES	IV	Tx	N4	Widowed/Others	II	20	1	1	Liver metastasis	66~70	I+II	1
64	Male	White	2010~2012	33~40cm	NO	NO	YES	IV	T3	N2	Married	II	16	1	1	Bone metastasis	56~65	I+II	1
32	Male	White	2010~2012	33~40cm	NO	NO	YES	IV	Tx	N1	Divorced/separated	III+IV	20	1	1	Liver metastasis	23~55	III+IV	1
69	Male	White	2010~2012	33~40cm	NO	NO	YES	IV	Tx	N0	Single/UnMarried	II	11	1	1	Liver metastasis	66~70	I+II	1
63	Male	White	2010~2012	Others	NO	NO	YES	IV	Tx	N4	Divorced/separated	II	6	1	1	Bone metastasis	56~65	I+II	1
58	Male	White	2010~2012	33~40cm	NO	NO	YES	IV	Tx	N3	Married	I	21	1	1	Bone metastasis	56~65	I+II	1
47	Male	White	2010~2012	33~40cm	NO	NO	YES	IV	Tx	N1	Married	III+IV	1	1	1	Liver metastasis	23~55	III+IV	1
57	Male	White	2010~2012	Others	NO	NO	NO	IV	Tx	N1	Married	III+IV	3	1	1	Liver metastasis	56~65	III+IV	1
70	Male	White	2010~2012	33~40cm	NO	NO	NO	IV	Tx	N3	Married	II	1	1	1	Liver metastasis	66~70	I+II	1
51	Male	White	2010~2012	33~40cm	NO	NO	YES	IV	Tx	N4	Divorced/separated	III+IV	9	2	1	Liver metastasis	23~55	III+IV	0
51	Male	White	2010~2012	33~40cm	NO	NO	YES	IV	T2	N1	Married	III+IV	8	1	1	Liver metastasis	23~55	III+IV	1
77	Male	White	2010~2012	Others	NO	NO	YES	IV	T4	N3	Divorced/separated	III+IV	9	1	1	Liver metastasis	71~97	III+IV	1
56	Male	White	2010~2012	33~40cm	NO	NO	YES	IV	T2	N1	Married	III+IV	31	1	1	Liver metastasis	56~65	III+IV	1
80	Female	White	2010~2012	Others	NO	NO	YES	IV	Tx	N1	Widowed/Others	III+IV	8	2	1	Liver metastasis	71~97	III+IV	0
60	Male	White	2010~2012	33~40cm	NO	NO	YES	IV	T3	N1	Married	III+IV	1	1	1	Liver metastasis	56~65	III+IV	1
73	Female	White	2010~2012	33~40cm	NO	NO	NO	IV	T2	N1	Widowed/Others	Unknown	62	0	0	Liver metastasis	71~97	Unknown	0
52	Male	White	2013~2015	33~40cm	NO	NO	YES	IV	T4	N2	Married	II	2	2	1	Liver metastasis	23~55	I+II	0
62	Male	White	2010~2012	Others	NO	NO	NO	IV	Tx	N1	Married	III+IV	1	1	1	Bone metastasis	56~65	III+IV	1
62	Male	White	2013~2015	33~40cm	NO	NO	YES	IV	T3	N2	Married	III+IV	1	1	1	Liver metastasis	56~65	III+IV	1
53	Male	White	2010~2012	33~40cm	NO	NO	NO	IV	Tx	N0	Divorced/separated	Unknown	3	1	1	Liver metastasis	23~55	Unknown	1
53	Male	White	2010~2012	33~40cm	NO	NO	NO	IV	T1	N1	Divorced/separated	II	1	1	1	Liver metastasis	23~55	I+II	1
52	Male	White	2010~2012	33~40cm	NO	NO	YES	IV	T1	N0	Divorced/separated	Unknown	3	1	1	Liver metastasis	23~55	Unknown	1
62	Male	White	2013~2015	33~40cm	NO	NO	YES	IV	T4	N0	Divorced/separated	Unknown	1	1	1	Liver metastasis	56~65	Unknown	1
60	Male	White	2010~2012	33~40cm	NO	NO	NO	IV	Tx	N1	Married	III+IV	3	1	1	Liver metastasis	56~65	III+IV	1
51	Male	White	2010~2012	33~40cm	NO	NO	YES	IV	Tx	N0	Married	III+IV	7	1	1	Bone metastasis	23~55	III+IV	1
59	Male	White	2013~2015	33~40cm	NO	NO	NO	IV	T4	N3	Divorced/separated	III+IV	2	1	1	Bone metastasis	56~65	III+IV	1
55	Male	White	2013~2015	33~40cm	NO	NO	YES	IV	Tx	N1	Married	III+IV	1	1	1	Liver metastasis	23~55	III+IV	1
72	Male	White	2013~2015	33~40cm	NO	NO	YES	IV	T3	N1	Married	III+IV	3	1	1	Liver metastasis	71~97	III+IV	1
65	Male	White	2013~2015	33~40cm	NO	NO	NO	IV	T1	N1	Married	III+IV	1	1	1	Liver metastasis	56~65	III+IV	1
68	Male	White	2013~2015	Others	NO	NO	YES	IV	T3	N2	Married	II	23	1	1	Liver metastasis	66~70	I+II	1
79	Male	White	2013~2015	33~40cm	NO	NO	NO	IV	T1	N0	Married	II	2	1	1	Liver metastasis	71~97	I+II	1
53	Female	White	2013~2015	33~40cm	NO	NO	YES	IV	T4	N1	Married	III+IV	18	1	1	Liver metastasis	23~55	III+IV	1
59	Male	White	2013~2015	33~40cm	NO	NO	YES	IV	Tx	N1	Divorced/separated	II	3	1	1	Bone metastasis	56~65	I+II	1
84	Male	Black	2013~2015	Others	YES	NO	NO	IV	Tx	N0	Married	Unknown	3	1	1	Liver metastasis	71~97	Unknown	1
83	Male	White	2013~2015	33~40cm	NO	NO	NO	IV	T1	N0	Widowed/Others	Unknown	1	1	1	Liver metastasis	71~97	Unknown	1
50	Male	White	2010~2012	Others	NO	NO	NO	IV	Tx	N4	Widowed/Others	Unknown	1	1	1	Liver metastasis	23~55	Unknown	1
68	Female	White	2013~2015	33~40cm	NO	NO	YES	IV	T1	N0	Divorced/separated	Unknown	31	1	1	Liver metastasis	66~70	Unknown	1
55	Male	White	2013~2015	33~40cm	NO	NO	YES	IV	T3	N3	Married	III+IV	18	2	1	Liver metastasis	23~55	III+IV	0
42	Male	White	2013~2015	33~40cm	NO	YES	YES	IV	T4	N2	Single/UnMarried	Unknown	4	1	1	Bone metastasis	23~55	Unknown	1
74	Male	White	2013~2015	15~24cm	NO	NO	YES	IV	T3	N1	Married	III+IV	5	1	1	Bone metastasis	71~97	III+IV	1
77	Male	White	2013~2015	33~40cm	NO	YES	YES	IV	T3	N2	Married	II	4	1	1	Liver metastasis	71~97	I+II	1
48	Female	White	2013~2015	25~32cm	NO	NO	YES	IV	T1	N1	Married	III+IV	10	2	1	Liver metastasis	23~55	III+IV	0
66	Male	White	2013~2015	Others	NO	NO	YES	IV	T1	N1	Widowed/Others	III+IV	2	2	1	Bone metastasis	66~70	III+IV	0
69	Male	White	2013~2015	Others	NO	NO	YES	IV	Tx	N1	Married	III+IV	40	0	0	Liver metastasis	66~70	III+IV	0
67	Male	White	2013~2015	33~40cm	NO	NO	NO	IV	Tx	N1	Single/UnMarried	II	2	1	1	Bone metastasis	66~70	I+II	1
63	Male	White	2013~2015	33~40cm	NO	NO	NO	IV	Tx	N4	Married	I	2	1	1	Liver metastasis	56~65	I+II	1
54	Male	White	2013~2015	25~32cm	NO	NO	YES	IV	Tx	N1	Single/UnMarried	II	3	2	1	Bone metastasis	23~55	I+II	0
71	Male	White	2013~2015	33~40cm	NO	NO	NO	IV	Tx	N1	Single/UnMarried	II	2	1	1	Liver metastasis	71~97	I+II	1
55	Male	White	2013~2015	33~40cm	NO	NO	YES	IV	T3	N0	Married	III+IV	12	2	1	Liver metastasis	23~55	III+IV	0
61	Male	White	2013~2015	25~32cm	NO	NO	YES	IV	Tx	N1	Married	II	14	1	1	Liver metastasis	56~65	I+II	1
63	Male	White	2013~2015	25~32cm	NO	NO	NO	IV	T1	N2	Married	III+IV	8	2	1	Liver metastasis	56~65	III+IV	0
61	Female	White	2013~2015	33~40cm	NO	NO	YES	IV	T1	N0	Widowed/Others	III+IV	1	1	1	Liver metastasis	56~65	III+IV	1
43	Female	White	2013~2015	33~40cm	NO	NO	YES	IV	T4	N1	Divorced/separated	Unknown	3	1	1	Liver metastasis	23~55	Unknown	1
69	Male	White	2013~2015	33~40cm	NO	NO	YES	IV	Tx	N1	Married	III+IV	3	1	1	Liver metastasis	66~70	III+IV	1
67	Female	White	2013~2015	33~40cm	NO	NO	YES	IV	T3	N0	Widowed/Others	Unknown	13	1	1	Bone metastasis	66~70	Unknown	1
70	Female	White	2013~2015	33~40cm	NO	NO	YES	IV	Tx	N4	Widowed/Others	III+IV	9	1	1	Liver metastasis	66~70	III+IV	1
58	Female	White	2013~2015	Others	NO	NO	YES	IV	T3	N3	Single/UnMarried	III+IV	18	1	1	Liver metastasis	56~65	III+IV	1
65	Male	White	2013~2015	33~40cm	NO	NO	YES	IV	Tx	N2	Married	II	21	0	0	Liver metastasis	56~65	I+II	0
82	Male	Black	2013~2015	33~40cm	NO	NO	NO	IV	T1	N4	Widowed/Others	III+IV	1	1	1	Liver metastasis	71~97	III+IV	1
62	Male	White	2013~2015	33~40cm	NO	NO	YES	IV	Tx	N1	Divorced/separated	III+IV	4	1	1	Liver metastasis	56~65	III+IV	1
80	Male	White	2013~2015	33~40cm	NO	NO	NO	IV	T4	N1	Married	II	1	1	1	Liver metastasis	71~97	I+II	1
41	Male	White	2013~2015	33~40cm	NO	NO	YES	IV	T1	N1	Divorced/separated	II	9	1	1	Liver metastasis	23~55	I+II	1
68	Male	White	2013~2015	33~40cm	NO	NO	YES	IV	T3	N1	Married	I	4	1	1	Bone metastasis	66~70	I+II	1
71	Female	White	2013~2015	33~40cm	NO	NO	NO	IV	Tx	N4	Widowed/Others	III+IV	8	2	1	Liver metastasis	71~97	III+IV	0
71	Male	White	2013~2015	33~40cm	YES	YES	YES	IV	T3	N1	Married	Unknown	27	0	0	Liver metastasis	71~97	Unknown	0
51	Male	White	2013~2015	33~40cm	NO	NO	YES	IV	T3	N3	Married	III+IV	13	2	1	Liver metastasis	23~55	III+IV	0
57	Male	White	2013~2015	33~40cm	NO	NO	YES	IV	T3	N2	Married	III+IV	12	1	1	Bone metastasis	56~65	III+IV	1
52	Male	White	2013~2015	Others	NO	NO	YES	IV	Tx	N0	Married	II	5	1	1	Liver metastasis	23~55	I+II	1
68	Male	White	2013~2015	33~40cm	NO	NO	YES	IV	Tx	N3	Divorced/separated	III+IV	8	1	1	Liver metastasis	66~70	III+IV	1
44	Male	White	2013~2015	33~40cm	NO	NO	YES	IV	Tx	N1	Married	III+IV	14	0	0	Liver metastasis	23~55	III+IV	0
60	Male	White	2013~2015	33~40cm	NO	NO	YES	IV	Tx	N0	Married	III+IV	4	1	1	Liver metastasis	56~65	III+IV	1
58	Male	White	2013~2015	33~40cm	NO	NO	YES	IV	Tx	N1	Divorced/separated	III+IV	7	1	1	Liver metastasis	56~65	III+IV	1
42	Male	White	2013~2015	33~40cm	NO	NO	YES	IV	T3	N1	Married	II	6	1	1	Liver metastasis	23~55	I+II	1
66	Male	White	2013~2015	33~40cm	NO	NO	NO	IV	Tx	N4	Married	I	2	1	1	Liver metastasis	66~70	I+II	1
62	Male	White	2013~2015	33~40cm	NO	NO	YES	IV	T3	N2	Divorced/separated	III+IV	13	0	0	Liver metastasis	56~65	III+IV	0
64	Male	White	2013~2015	25~32cm	NO	NO	YES	IV	T1	N0	Single/UnMarried	III+IV	6	2	1	Liver metastasis	56~65	III+IV	0
66	Male	White	2013~2015	33~40cm	NO	NO	NO	IV	Tx	N1	Married	III+IV	3	2	1	Liver metastasis	66~70	III+IV	0
63	Male	White	2010~2012	33~40cm	NO	NO	NO	IV	Tx	N1	Married	Unknown	11	1	1	Liver metastasis	56~65	Unknown	1
49	Male	Black	2010~2012	33~40cm	NO	NO	NO	IV	T4	N1	Single/UnMarried	II	12	1	1	Liver metastasis	23~55	I+II	1
50	Female	White	2010~2012	25~32cm	NO	NO	YES	IV	Tx	N1	Divorced/separated	III+IV	7	1	1	Bone metastasis	23~55	III+IV	1
56	Male	White	2010~2012	33~40cm	YES	YES	YES	IV	T3	N2	Married	II	14	1	1	Bone metastasis	56~65	I+II	1
60	Female	White	2010~2012	25~32cm	NO	NO	YES	IV	T1	N0	Married	III+IV	1	1	1	Liver metastasis	56~65	III+IV	1
82	Male	White	2010~2012	33~40cm	NO	NO	NO	IV	T1	N1	Widowed/Others	III+IV	1	1	1	Bone metastasis	71~97	III+IV	1
72	Male	White	2010~2012	33~40cm	NO	NO	NO	IV	T1	N1	Married	III+IV	18	1	1	Liver metastasis	71~97	III+IV	1
73	Male	White	2010~2012	33~40cm	NO	NO	NO	IV	T3	N2	Married	II	2	1	1	Liver metastasis	71~97	I+II	1
65	Male	White	2010~2012	33~40cm	NO	NO	YES	IV	Tx	N1	Married	Unknown	6	1	1	Bone metastasis	56~65	Unknown	1
53	Male	Black	2010~2012	33~40cm	NO	NO	NO	IV	T1	N2	Divorced/separated	II	2	1	1	Liver metastasis	23~55	I+II	1
52	Male	White	2010~2012	33~40cm	NO	NO	YES	IV	T2	N0	Married	III+IV	5	1	1	Bone metastasis	23~55	III+IV	1
71	Male	White	2010~2012	33~40cm	NO	NO	NO	IV	T2	N0	Married	II	18	1	1	Liver metastasis	71~97	I+II	1
78	Male	White	2010~2012	33~40cm	NO	NO	YES	IV	T3	N1	Married	III+IV	4	1	1	Liver metastasis	71~97	III+IV	1
69	Male	White	2010~2012	33~40cm	NO	NO	YES	IV	Tx	N3	Married	II	3	1	1	Liver metastasis	66~70	I+II	1
46	Male	White	2010~2012	33~40cm	NO	NO	YES	IV	Tx	N1	Married	III+IV	10	1	1	Liver metastasis	23~55	III+IV	1
57	Male	White	2010~2012	Others	NO	NO	NO	IV	T3	N0	Divorced/separated	Unknown	1	1	1	Bone metastasis	56~65	Unknown	1
59	Male	White	2010~2012	33~40cm	NO	NO	NO	IV	T1	N1	Divorced/separated	III+IV	6	1	1	Bone metastasis	56~65	III+IV	1
56	Male	White	2010~2012	33~40cm	NO	NO	YES	IV	T1	N1	Divorced/separated	III+IV	1	1	1	Liver metastasis	56~65	III+IV	1
65	Male	White	2010~2012	33~40cm	NO	NO	NO	IV	Tx	N1	Single/UnMarried	Unknown	11	1	1	Bone metastasis	56~65	Unknown	1
60	Male	White	2010~2012	33~40cm	NO	NO	YES	IV	T3	N1	Married	II	9	1	1	Bone metastasis	56~65	I+II	1
76	Male	White	2010~2012	33~40cm	NO	NO	YES	IV	Tx	N0	Married	III+IV	2	1	1	Liver metastasis	71~97	III+IV	1
40	Male	White	2010~2012	33~40cm	NO	NO	YES	IV	Tx	N1	Married	Unknown	2	1	1	Bone metastasis	23~55	Unknown	1
66	Male	White	2010~2012	33~40cm	NO	NO	YES	IV	Tx	N4	Divorced/separated	Unknown	11	1	1	Bone metastasis	66~70	Unknown	1
66	Male	White	2010~2012	33~40cm	NO	NO	NO	IV	T3	N0	Married	III+IV	6	2	1	Liver metastasis	66~70	III+IV	0
66	Male	White	2010~2012	25~32cm	NO	NO	YES	IV	T4	N0	Married	III+IV	16	1	1	Liver metastasis	66~70	III+IV	1
65	Male	White	2010~2012	33~40cm	NO	NO	YES	IV	T4	N1	Married	III+IV	6	1	1	Liver metastasis	56~65	III+IV	1
66	Male	White	2010~2012	33~40cm	NO	NO	YES	IV	T3	N4	Married	III+IV	14	2	1	Liver metastasis	66~70	III+IV	0
82	Male	White	2010~2012	33~40cm	NO	NO	YES	IV	Tx	N1	Single/UnMarried	II	11	1	1	Liver metastasis	71~97	I+II	1
64	Male	White	2010~2012	33~40cm	NO	NO	YES	IV	T1	N0	Married	II	1	1	1	Liver metastasis	56~65	I+II	1
69	Male	Black	2010~2012	15~24cm	NO	NO	NO	IV	T4	N3	Divorced/separated	III+IV	2	2	1	Liver metastasis	66~70	III+IV	0
54	Male	White	2010~2012	33~40cm	NO	NO	YES	IV	T1	N1	Divorced/separated	II	3	1	1	Bone metastasis	23~55	I+II	1
69	Male	White	2010~2012	33~40cm	NO	NO	YES	IV	T4	N3	Married	III+IV	7	2	1	Bone metastasis	66~70	III+IV	0
47	Male	White	2010~2012	33~40cm	NO	NO	NO	IV	T1	N0	Single/UnMarried	II	1	1	1	Liver metastasis	23~55	I+II	1
52	Male	White	2010~2012	Others	NO	NO	YES	IV	T4	N1	Divorced/separated	III+IV	2	2	1	Liver metastasis	23~55	III+IV	0
58	Male	White	2010~2012	33~40cm	NO	NO	NO	IV	Tx	N0	Divorced/separated	III+IV	3	1	1	Bone metastasis	56~65	III+IV	1
53	Male	White	2010~2012	33~40cm	NO	NO	YES	IV	T3	N1	Married	III+IV	6	1	1	Liver metastasis	23~55	III+IV	1
65	Male	White	2010~2012	Others	NO	NO	YES	IV	T3	N1	Married	II	9	1	1	Liver metastasis	56~65	I+II	1
51	Female	White	2010~2012	33~40cm	NO	NO	YES	IV	T4	N1	Single/UnMarried	III+IV	2	2	1	Liver metastasis	23~55	III+IV	0
63	Male	White	2013~2015	33~40cm	NO	NO	YES	IV	T1	N0	Married	III+IV	4	1	1	Liver metastasis	56~65	III+IV	1
57	Male	White	2013~2015	Others	NO	NO	YES	IV	T1	N1	Married	III+IV	10	1	1	Liver metastasis	56~65	III+IV	1
61	Male	White	2010~2012	33~40cm	NO	NO	YES	IV	T3	N0	Married	III+IV	10	2	1	Liver metastasis	56~65	III+IV	0
81	Male	White	2013~2015	33~40cm	NO	NO	YES	IV	T1	N4	Married	III+IV	2	1	1	Bone metastasis	71~97	III+IV	1
47	Male	White	2010~2012	15~24cm	NO	NO	YES	IV	T4	N1	Single/UnMarried	III+IV	4	1	1	Liver metastasis	23~55	III+IV	1
51	Male	White	2010~2012	33~40cm	NO	NO	YES	IV	Tx	N0	Single/UnMarried	Unknown	22	1	1	Bone metastasis	23~55	Unknown	1
63	Male	White	2013~2015	33~40cm	NO	NO	YES	IV	T1	N0	Married	Unknown	3	1	1	Liver metastasis	56~65	Unknown	1
45	Male	Black	2013~2015	33~40cm	NO	NO	NO	IV	Tx	N4	Single/UnMarried	II	41	0	0	Liver metastasis	23~55	I+II	0
49	Male	White	2013~2015	Others	NO	NO	NO	IV	T1	N1	Married	III+IV	4	1	1	Liver metastasis	23~55	III+IV	1
59	Male	White	2013~2015	33~40cm	NO	NO	NO	IV	T4	N1	Married	III+IV	4	1	1	Bone metastasis	56~65	III+IV	1
37	Male	White	2013~2015	33~40cm	NO	NO	YES	IV	T4	N1	Widowed/Others	II	39	0	0	Liver metastasis	23~55	I+II	0
50	Female	White	2013~2015	Others	NO	NO	YES	IV	T1	N1	Married	II	26	1	1	Liver metastasis	23~55	I+II	1
56	Male	Black	2013~2015	25~32cm	NO	YES	YES	IV	T3	N1	Single/UnMarried	Unknown	8	1	1	Bone metastasis	56~65	Unknown	1
45	Male	White	2013~2015	Others	NO	NO	NO	IV	Tx	N1	Single/UnMarried	III+IV	1	2	1	Liver metastasis	23~55	III+IV	0
69	Male	White	2013~2015	33~40cm	YES	YES	YES	IV	Tx	N0	Widowed/Others	III+IV	9	1	1	Bone metastasis	66~70	III+IV	1
49	Male	White	2013~2015	15~24cm	NO	NO	YES	IV	Tx	N1	Married	II	39	1	1	Liver metastasis	23~55	I+II	1
64	Male	Black	2013~2015	Others	NO	NO	YES	IV	T1	N1	Married	II	7	2	1	Liver metastasis	56~65	I+II	0
56	Male	Black	2013~2015	33~40cm	NO	NO	YES	IV	T1	N1	Single/UnMarried	II	2	1	1	Liver metastasis	56~65	I+II	1
56	Female	White	2013~2015	33~40cm	NO	NO	YES	IV	Tx	N1	Single/UnMarried	Unknown	9	1	1	Bone metastasis	56~65	Unknown	1
47	Male	White	2013~2015	33~40cm	NO	NO	YES	IV	T4	N1	Single/UnMarried	III+IV	25	1	1	Liver metastasis	23~55	III+IV	1
61	Male	Black	2013~2015	Others	NO	NO	YES	IV	Tx	N4	Single/UnMarried	III+IV	7	1	1	Liver metastasis	56~65	III+IV	1
69	Male	White	2013~2015	33~40cm	NO	NO	YES	IV	T4	N0	Married	Unknown	3	1	1	Liver metastasis	66~70	Unknown	1
57	Male	White	2013~2015	33~40cm	NO	NO	YES	IV	T4	N1	Married	III+IV	1	1	1	Liver metastasis	56~65	III+IV	1
57	Male	White	2013~2015	Others	NO	NO	YES	IV	T1	N0	Married	Unknown	5	1	1	Liver metastasis	56~65	Unknown	1
70	Male	Black	2013~2015	Others	NO	NO	YES	IV	T1	N2	Married	II	2	1	1	Liver metastasis	66~70	I+II	1
60	Male	White	2013~2015	33~40cm	NO	NO	YES	IV	T1	N1	Married	II	4	1	1	Liver metastasis	56~65	I+II	1
76	Male	White	2013~2015	33~40cm	NO	NO	YES	IV	T1	N0	Married	III+IV	15	1	1	Liver metastasis	71~97	III+IV	1
56	Male	White	2013~2015	33~40cm	NO	NO	NO	IV	T1	N0	Single/UnMarried	Unknown	4	1	1	Liver metastasis	56~65	Unknown	1
53	Male	White	2013~2015	33~40cm	NO	NO	YES	IV	Tx	N2	Divorced/separated	III+IV	15	1	1	Liver metastasis	23~55	III+IV	1
69	Male	White	2013~2015	33~40cm	NO	NO	YES	IV	T1	N0	Widowed/Others	II	22	0	0	Liver metastasis	66~70	I+II	0
65	Male	White	2013~2015	33~40cm	NO	NO	YES	IV	Tx	N0	Married	Unknown	17	0	0	Liver metastasis	56~65	Unknown	0
38	Male	White	2013~2015	33~40cm	NO	NO	YES	IV	T4	N3	Single/UnMarried	III+IV	5	1	1	Bone metastasis	23~55	III+IV	1
73	Male	White	2013~2015	33~40cm	NO	NO	YES	IV	T1	N1	Married	III+IV	1	2	1	Liver metastasis	71~97	III+IV	0
46	Male	Black	2013~2015	25~32cm	NO	NO	YES	IV	T3	N2	Married	II	12	1	1	Bone metastasis	23~55	I+II	1
46	Male	White	2013~2015	33~40cm	NO	NO	YES	IV	T1	N0	Married	III+IV	6	1	1	Liver metastasis	23~55	III+IV	1
69	Male	White	2013~2015	33~40cm	YES	YES	YES	IV	T3	N1	Married	III+IV	11	1	1	Liver metastasis	66~70	III+IV	1
71	Male	White	2013~2015	33~40cm	NO	NO	NO	IV	T2	N2	Married	III+IV	2	1	1	Liver metastasis	71~97	III+IV	1
50	Male	White	2013~2015	Others	NO	NO	YES	IV	Tx	N1	Married	Unknown	4	1	1	Liver metastasis	23~55	Unknown	1
62	Male	White	2013~2015	33~40cm	NO	NO	YES	IV	Tx	N4	Single/UnMarried	Unknown	28	1	1	Liver metastasis	56~65	Unknown	1
47	Male	White	2013~2015	33~40cm	NO	NO	NO	IV	Tx	N1	Single/UnMarried	III+IV	3	1	1	Liver metastasis	23~55	III+IV	1
49	Male	White	2013~2015	33~40cm	NO	NO	YES	IV	T1	N0	Married	II	10	1	1	Liver metastasis	23~55	I+II	1
56	Male	White	2013~2015	33~40cm	NO	NO	YES	IV	T4	N1	Single/UnMarried	II	15	0	0	Liver metastasis	56~65	I+II	0
74	Male	White	2013~2015	33~40cm	NO	NO	NO	IV	T3	N3	Widowed/Others	III+IV	3	1	1	Bone metastasis	71~97	III+IV	1
60	Male	White	2013~2015	33~40cm	NO	NO	YES	IV	Tx	N1	Married	II	8	1	1	Liver metastasis	56~65	I+II	1
71	Male	White	2013~2015	33~40cm	NO	NO	YES	IV	Tx	N0	Single/UnMarried	II	11	1	1	Liver metastasis	71~97	I+II	1
59	Male	White	2013~2015	Others	NO	NO	YES	IV	T1	N0	Married	II	29	0	0	Liver metastasis	56~65	I+II	0
63	Male	White	2013~2015	33~40cm	NO	NO	YES	IV	T3	N4	Married	Unknown	16	1	1	Liver metastasis	56~65	Unknown	1
81	Female	White	2013~2015	Others	NO	NO	NO	IV	T1	N0	Single/UnMarried	III+IV	4	1	1	Liver metastasis	71~97	III+IV	1
49	Male	White	2010~2012	33~40cm	NO	NO	YES	IV	Tx	N4	Married	III+IV	32	1	1	Bone metastasis	23~55	III+IV	1
75	Male	White	2010~2012	Others	NO	NO	YES	IV	Tx	N4	Married	II	5	1	1	Liver metastasis	71~97	I+II	1
72	Male	White	2010~2012	33~40cm	NO	NO	YES	IV	Tx	N4	Married	II	30	1	1	Liver metastasis	71~97	I+II	1
75	Male	White	2010~2012	33~40cm	NO	NO	YES	IV	Tx	N4	Married	II	10	2	1	Liver metastasis	71~97	I+II	0
62	Male	White	2010~2012	33~40cm	NO	NO	YES	IV	Tx	N1	Married	III+IV	29	1	1	Liver metastasis	56~65	III+IV	1
78	Male	White	2010~2012	33~40cm	NO	NO	YES	IV	Tx	N4	Widowed/Others	II	6	1	1	Liver metastasis	71~97	I+II	1
75	Male	White	2013~2015	33~40cm	NO	NO	YES	IV	T1	N0	Widowed/Others	III+IV	2	1	1	Liver metastasis	71~97	III+IV	1
90	Male	White	2010~2012	33~40cm	NO	NO	YES	IV	Tx	N4	Married	II	5	1	1	Liver metastasis	71~97	I+II	1
70	Female	White	2010~2012	33~40cm	NO	NO	YES	IV	Tx	N4	Single/UnMarried	II	9	1	1	Bone metastasis	66~70	I+II	1
49	Male	White	2010~2012	33~40cm	NO	NO	YES	IV	T4	N0	Divorced/separated	III+IV	19	1	1	Liver metastasis	23~55	III+IV	1
66	Male	White	2010~2012	Others	NO	NO	NO	IV	Tx	N1	Divorced/separated	Unknown	1	2	1	Liver metastasis	66~70	Unknown	0
84	Female	White	2010~2012	33~40cm	NO	NO	YES	IV	T2	N1	Widowed/Others	II	4	1	1	Liver metastasis	71~97	I+II	1
67	Male	White	2010~2012	33~40cm	NO	NO	YES	IV	T4	N1	Married	II	20	1	1	Bone metastasis	66~70	I+II	1
65	Female	White	2010~2012	33~40cm	NO	NO	YES	IV	T4	N1	Married	II	13	1	1	Liver metastasis	56~65	I+II	1
61	Male	White	2010~2012	33~40cm	NO	NO	YES	IV	T3	N0	Married	II	15	1	1	Bone metastasis	56~65	I+II	1
67	Male	White	2010~2012	33~40cm	NO	NO	NO	IV	Tx	N4	Married	III+IV	2	1	1	Bone metastasis	66~70	III+IV	1
53	Male	Black	2010~2012	33~40cm	NO	NO	YES	IV	Tx	N0	Married	III+IV	3	1	1	Liver metastasis	23~55	III+IV	1
69	Male	White	2010~2012	33~40cm	NO	NO	YES	IV	Tx	N4	Married	III+IV	8	1	1	Liver metastasis	66~70	III+IV	1
64	Male	White	2010~2012	33~40cm	NO	NO	YES	IV	Tx	N4	Married	III+IV	23	1	1	Liver metastasis	56~65	III+IV	1
71	Male	White	2010~2012	33~40cm	NO	NO	NO	IV	Tx	N0	Widowed/Others	II	1	1	1	Liver metastasis	71~97	I+II	1
63	Male	White	2010~2012	25~32cm	NO	NO	NO	IV	Tx	N0	Married	Unknown	4	1	1	Bone metastasis	56~65	Unknown	1
64	Female	White	2010~2012	15~24cm	NO	NO	YES	IV	T3	N1	Married	Unknown	11	2	1	Bone metastasis	56~65	Unknown	0
76	Male	White	2010~2012	33~40cm	NO	NO	NO	IV	Tx	N4	Married	II	2	1	1	Liver metastasis	71~97	I+II	1
53	Male	White	2010~2012	33~40cm	NO	NO	YES	IV	T3	N1	Widowed/Others	III+IV	8	1	1	Liver metastasis	23~55	III+IV	1
63	Male	White	2010~2012	Others	NO	NO	NO	IV	T4	N1	Married	I	2	1	1	Liver metastasis	56~65	I+II	1
58	Male	White	2010~2012	Others	NO	NO	YES	IV	Tx	N1	Married	III+IV	11	1	1	Bone metastasis	56~65	III+IV	1
78	Female	White	2010~2012	Others	NO	NO	NO	IV	Tx	N0	Widowed/Others	III+IV	1	1	1	Bone metastasis	71~97	III+IV	1
45	Male	White	2010~2012	33~40cm	NO	NO	YES	IV	Tx	N1	Married	III+IV	4	2	1	Bone metastasis	23~55	III+IV	0
62	Female	White	2010~2012	Others	NO	NO	NO	IV	Tx	N4	Single/UnMarried	III+IV	1	1	1	Bone metastasis	56~65	III+IV	1
85	Male	White	2010~2012	33~40cm	NO	NO	NO	IV	Tx	N0	Married	II	4	1	1	Liver metastasis	71~97	I+II	1
67	Male	White	2010~2012	33~40cm	NO	NO	YES	IV	Tx	N2	Single/UnMarried	III+IV	32	1	1	Liver metastasis	66~70	III+IV	1
60	Male	White	2010~2012	Others	NO	NO	NO	IV	Tx	N4	Single/UnMarried	II	3	1	1	Bone metastasis	56~65	I+II	1
71	Male	White	2010~2012	33~40cm	NO	NO	YES	IV	T3	N2	Widowed/Others	III+IV	1	2	1	Liver metastasis	71~97	III+IV	0
79	Male	White	2010~2012	33~40cm	NO	NO	YES	IV	Tx	N1	Single/UnMarried	II	36	1	1	Liver metastasis	71~97	I+II	1
51	Male	White	2010~2012	25~32cm	NO	NO	YES	IV	T4	N1	Married	III+IV	71	0	0	Liver metastasis	23~55	III+IV	0
45	Male	White	2010~2012	33~40cm	YES	NO	YES	IV	T1	N1	Married	II	59	1	1	Liver metastasis	23~55	I+II	1
54	Male	White	2010~2012	33~40cm	NO	NO	YES	IV	T1	N1	Divorced/separated	II	9	2	1	Liver metastasis	23~55	I+II	0
54	Male	White	2010~2012	33~40cm	NO	NO	YES	IV	T4	N1	Widowed/Others	II	7	1	1	Liver metastasis	23~55	I+II	1
66	Male	White	2010~2012	33~40cm	NO	NO	YES	IV	Tx	N4	Married	III+IV	28	1	1	Bone metastasis	66~70	III+IV	1
68	Male	White	2010~2012	33~40cm	NO	NO	YES	IV	Tx	N1	Married	Unknown	9	1	1	Liver metastasis	66~70	Unknown	1
63	Male	White	2010~2012	33~40cm	NO	NO	NO	IV	T3	N1	Married	III+IV	4	1	1	Liver metastasis	56~65	III+IV	1
87	Male	White	2010~2012	33~40cm	NO	NO	NO	IV	T4	N0	Married	II	7	1	1	Liver metastasis	71~97	I+II	1
81	Male	White	2010~2012	33~40cm	NO	NO	NO	IV	T1	N0	Married	III+IV	4	2	1	Bone metastasis	71~97	III+IV	0
80	Male	White	2010~2012	33~40cm	NO	NO	NO	IV	Tx	N4	Married	III+IV	11	2	1	Liver metastasis	71~97	III+IV	0
59	Male	Black	2010~2012	33~40cm	NO	NO	YES	IV	T1	N0	Divorced/separated	II	40	1	1	Liver metastasis	56~65	I+II	1
73	Male	White	2010~2012	33~40cm	NO	NO	YES	IV	Tx	N0	Married	II	14	1	1	Bone metastasis	71~97	I+II	1
62	Male	White	2010~2012	Others	NO	NO	YES	IV	T3	N1	Single/UnMarried	II	5	1	1	Bone metastasis	56~65	I+II	1
53	Female	White	2010~2012	33~40cm	NO	NO	YES	IV	Tx	N1	Married	III+IV	11	1	1	Liver metastasis	23~55	III+IV	1
74	Male	White	2010~2012	33~40cm	NO	NO	NO	IV	Tx	N4	Single/UnMarried	II	1	2	1	Liver metastasis	71~97	I+II	0
58	Male	White	2010~2012	33~40cm	NO	NO	YES	IV	T4	N1	Single/UnMarried	III+IV	4	1	1	Liver metastasis	56~65	III+IV	1
39	Male	White	2010~2012	33~40cm	NO	NO	YES	IV	Tx	N1	Single/UnMarried	II	10	2	1	Liver metastasis	23~55	I+II	0
65	Male	White	2010~2012	33~40cm	NO	NO	YES	IV	T2	N0	Married	II	20	1	1	Liver metastasis	56~65	I+II	1
74	Male	White	2010~2012	Others	NO	NO	YES	IV	T3	N4	Widowed/Others	III+IV	10	1	1	Liver metastasis	71~97	III+IV	1
70	Male	White	2010~2012	33~40cm	NO	NO	YES	IV	T4	N1	Married	III+IV	43	1	1	Liver metastasis	66~70	III+IV	1
55	Male	White	2010~2012	33~40cm	NO	NO	YES	IV	Tx	N4	Single/UnMarried	III+IV	10	1	1	Liver metastasis	23~55	III+IV	1
75	Male	White	2010~2012	33~40cm	YES	NO	YES	IV	Tx	N0	Single/UnMarried	III+IV	11	0	0	Liver metastasis	71~97	III+IV	0
79	Male	White	2010~2012	33~40cm	NO	NO	YES	IV	Tx	N0	Widowed/Others	III+IV	3	1	1	Liver metastasis	71~97	III+IV	1
68	Male	White	2010~2012	33~40cm	NO	NO	YES	IV	T1	N0	Married	III+IV	5	1	1	Liver metastasis	66~70	III+IV	1
62	Male	White	2010~2012	Others	NO	NO	YES	IV	Tx	N1	Married	III+IV	4	1	1	Liver metastasis	56~65	III+IV	1
50	Male	White	2010~2012	33~40cm	NO	NO	YES	IV	T2	N4	Married	III+IV	37	2	1	Liver metastasis	23~55	III+IV	0
62	Male	White	2010~2012	Others	NO	NO	YES	IV	Tx	N4	Married	Unknown	22	2	1	Liver metastasis	56~65	Unknown	0
70	Male	White	2010~2012	Others	NO	NO	YES	IV	T3	N1	Widowed/Others	II	4	1	1	Bone metastasis	66~70	I+II	1
76	Male	White	2010~2012	33~40cm	NO	NO	NO	IV	T3	N1	Widowed/Others	III+IV	1	1	1	Liver metastasis	71~97	III+IV	1
50	Female	Others	2010~2012	33~40cm	NO	NO	YES	IV	Tx	N1	Divorced/separated	III+IV	17	1	1	Liver metastasis	23~55	III+IV	1
69	Male	White	2010~2012	33~40cm	NO	NO	NO	IV	T1	N1	Single/UnMarried	III+IV	1	1	1	Liver metastasis	66~70	III+IV	1
67	Male	White	2010~2012	33~40cm	NO	NO	YES	IV	Tx	N4	Widowed/Others	Unknown	4	1	1	Liver metastasis	66~70	Unknown	1
59	Male	White	2010~2012	Others	NO	NO	YES	IV	Tx	N0	Married	Unknown	24	1	1	Liver metastasis	56~65	Unknown	1
84	Male	White	2010~2012	33~40cm	NO	NO	YES	IV	T4	N1	Widowed/Others	III+IV	9	1	1	Liver metastasis	71~97	III+IV	1
66	Male	White	2010~2012	33~40cm	NO	NO	YES	IV	T4	N1	Married	III+IV	11	1	1	Liver metastasis	66~70	III+IV	1
92	Male	White	2010~2012	33~40cm	NO	NO	NO	IV	Tx	N1	Single/UnMarried	Unknown	4	1	1	Bone metastasis	71~97	Unknown	1
56	Male	White	2010~2012	33~40cm	NO	NO	NO	IV	T1	N1	Widowed/Others	I	7	2	1	Bone metastasis	56~65	I+II	0
48	Male	White	2013~2015	33~40cm	NO	NO	YES	IV	T1	N1	Married	II	6	1	1	Liver metastasis	23~55	I+II	1
68	Male	White	2013~2015	33~40cm	NO	NO	YES	IV	T3	N1	Married	II	9	1	1	Liver metastasis	66~70	I+II	1
68	Male	White	2010~2012	33~40cm	NO	NO	NO	IV	T3	N0	Divorced/separated	II	54	2	1	Liver metastasis	66~70	I+II	0
72	Male	White	2013~2015	33~40cm	NO	NO	YES	IV	T4	N1	Married	III+IV	19	1	1	Liver metastasis	71~97	III+IV	1
49	Male	White	2010~2012	33~40cm	NO	NO	YES	IV	Tx	N1	Widowed/Others	III+IV	7	1	1	Liver metastasis	23~55	III+IV	1
87	Male	White	2010~2012	33~40cm	NO	NO	NO	IV	T1	N4	Married	III+IV	3	1	1	Liver metastasis	71~97	III+IV	1
74	Male	White	2013~2015	33~40cm	NO	NO	YES	IV	T3	N1	Single/UnMarried	III+IV	9	2	1	Bone metastasis	71~97	III+IV	0
61	Male	White	2013~2015	33~40cm	NO	YES	NO	IV	T1	N4	Married	III+IV	37	2	1	Liver metastasis	56~65	III+IV	0
54	Male	White	2013~2015	33~40cm	NO	NO	YES	IV	Tx	N1	Widowed/Others	III+IV	3	1	1	Liver metastasis	23~55	III+IV	1
57	Male	Black	2010~2012	33~40cm	YES	NO	YES	IV	T3	N2	Married	II	17	1	1	Bone metastasis	56~65	I+II	1
79	Male	White	2010~2012	33~40cm	NO	NO	YES	IV	T3	N4	Married	III+IV	2	1	1	Liver metastasis	71~97	III+IV	1
56	Male	White	2013~2015	33~40cm	NO	NO	YES	IV	Tx	N1	Married	Unknown	1	1	1	Liver metastasis	56~65	Unknown	1
65	Male	White	2013~2015	33~40cm	NO	NO	NO	IV	Tx	N1	Married	Unknown	1	2	1	Bone metastasis	56~65	Unknown	0
76	Male	White	2013~2015	Others	NO	NO	YES	IV	T1	N1	Widowed/Others	III+IV	1	1	1	Liver metastasis	71~97	III+IV	1
64	Male	White	2013~2015	Others	NO	NO	NO	IV	Tx	N4	Widowed/Others	Unknown	38	0	0	Liver metastasis	56~65	Unknown	0
54	Female	White	2013~2015	33~40cm	NO	NO	YES	IV	T3	N1	Married	Unknown	23	0	0	Liver metastasis	23~55	Unknown	0
45	Male	White	2013~2015	Others	NO	NO	YES	IV	T1	N1	Widowed/Others	III+IV	34	1	1	Liver metastasis	23~55	III+IV	1
74	Male	White	2013~2015	Others	NO	NO	YES	IV	T3	N2	Married	II	3	1	1	Liver metastasis	71~97	I+II	1
47	Female	White	2013~2015	33~40cm	NO	NO	YES	IV	Tx	N0	Single/UnMarried	Unknown	10	1	1	Liver metastasis	23~55	Unknown	1
52	Male	White	2013~2015	33~40cm	NO	NO	YES	IV	T4	N2	Single/UnMarried	III+IV	3	1	1	Liver metastasis	23~55	III+IV	1
73	Male	White	2013~2015	33~40cm	NO	NO	NO	IV	T1	N2	Divorced/separated	II	5	2	1	Bone metastasis	71~97	I+II	0
62	Male	White	2013~2015	33~40cm	NO	NO	YES	IV	Tx	N0	Married	III+IV	22	2	1	Liver metastasis	56~65	III+IV	0
65	Male	White	2013~2015	Others	NO	NO	NO	IV	T3	N1	Married	III+IV	22	1	1	Bone metastasis	56~65	III+IV	1
77	Female	White	2013~2015	33~40cm	NO	NO	YES	IV	Tx	N4	Single/UnMarried	III+IV	1	1	1	Liver metastasis	71~97	III+IV	1
81	Male	White	2013~2015	33~40cm	NO	NO	NO	IV	Tx	N0	Married	II	1	2	1	Liver metastasis	71~97	I+II	0
72	Male	White	2013~2015	33~40cm	NO	NO	NO	IV	T1	N1	Married	III+IV	1	1	1	Liver metastasis	71~97	III+IV	1
73	Male	White	2013~2015	33~40cm	NO	NO	YES	IV	Tx	N1	Single/UnMarried	III+IV	1	1	1	Bone metastasis	71~97	III+IV	1
62	Male	White	2013~2015	33~40cm	NO	NO	YES	IV	T1	N0	Widowed/Others	III+IV	5	1	1	Liver metastasis	56~65	III+IV	1
79	Male	White	2013~2015	Others	NO	NO	NO	IV	Tx	N1	Married	III+IV	1	1	1	Liver metastasis	71~97	III+IV	1
63	Male	White	2013~2015	Others	NO	NO	YES	IV	T4	N1	Widowed/Others	II	2	1	1	Bone metastasis	56~65	I+II	1
57	Male	White	2010~2012	33~40cm	NO	NO	YES	IV	Tx	N1	Married	III+IV	27	1	1	Liver metastasis	56~65	III+IV	1
72	Male	White	2013~2015	33~40cm	NO	NO	YES	IV	Tx	N1	Single/UnMarried	III+IV	3	1	1	Liver metastasis	71~97	III+IV	1
80	Female	White	2013~2015	Others	NO	NO	YES	IV	Tx	N4	Divorced/separated	III+IV	10	1	1	Liver metastasis	71~97	III+IV	1
53	Male	White	2013~2015	33~40cm	NO	NO	YES	IV	Tx	N4	Married	III+IV	15	1	1	Liver metastasis	23~55	III+IV	1
78	Female	White	2013~2015	33~40cm	NO	NO	YES	IV	T4	N1	Divorced/separated	III+IV	6	1	1	Liver metastasis	71~97	III+IV	1
86	Male	White	2013~2015	33~40cm	NO	NO	YES	IV	Tx	N0	Widowed/Others	II	23	1	1	Bone metastasis	71~97	I+II	1
54	Male	White	2013~2015	33~40cm	NO	NO	NO	IV	T1	N0	Single/UnMarried	Unknown	2	1	1	Liver metastasis	23~55	Unknown	1
63	Male	White	2013~2015	33~40cm	NO	NO	NO	IV	Tx	N0	Widowed/Others	II	28	0	0	Liver metastasis	56~65	I+II	0
75	Male	White	2013~2015	33~40cm	NO	NO	NO	IV	Tx	N0	Widowed/Others	II	3	1	1	Liver metastasis	71~97	I+II	1
54	Male	White	2013~2015	25~32cm	NO	YES	YES	IV	Tx	N1	Married	III+IV	5	1	1	Bone metastasis	23~55	III+IV	1
51	Female	White	2013~2015	33~40cm	NO	NO	YES	IV	T4	N1	Married	III+IV	26	1	1	Liver metastasis	23~55	III+IV	1
53	Male	White	2013~2015	33~40cm	NO	NO	YES	IV	Tx	N2	Married	III+IV	22	0	0	Liver metastasis	23~55	III+IV	0
77	Male	White	2013~2015	33~40cm	NO	NO	YES	IV	T3	N1	Single/UnMarried	III+IV	7	1	1	Liver metastasis	71~97	III+IV	1
60	Female	Black	2013~2015	33~40cm	NO	NO	YES	IV	T4	N4	Married	III+IV	11	1	1	Liver metastasis	56~65	III+IV	1
62	Female	White	2013~2015	33~40cm	NO	NO	YES	IV	Tx	N0	Divorced/separated	Unknown	33	1	1	Liver metastasis	56~65	Unknown	1
39	Male	White	2013~2015	33~40cm	NO	NO	YES	IV	Tx	N1	Married	III+IV	19	1	1	Liver metastasis	23~55	III+IV	1
45	Male	White	2013~2015	Others	NO	NO	YES	IV	Tx	N0	Single/UnMarried	Unknown	7	1	1	Liver metastasis	23~55	Unknown	1
92	Male	White	2013~2015	Others	YES	NO	NO	IV	Tx	N0	Married	I	2	1	1	Liver metastasis	71~97	I+II	1
63	Male	White	2013~2015	33~40cm	NO	NO	YES	IV	T3	N1	Single/UnMarried	II	13	2	1	Liver metastasis	56~65	I+II	0
52	Female	White	2013~2015	33~40cm	NO	NO	YES	IV	Tx	N0	Married	II	14	1	1	Liver metastasis	23~55	I+II	1
78	Female	White	2013~2015	33~40cm	NO	NO	NO	IV	T1	N0	Widowed/Others	III+IV	1	1	1	Liver metastasis	71~97	III+IV	1
59	Female	White	2013~2015	33~40cm	NO	NO	YES	IV	T4	N4	Single/UnMarried	II	15	1	1	Liver metastasis	56~65	I+II	1
55	Male	White	2013~2015	33~40cm	NO	NO	NO	IV	Tx	N1	Single/UnMarried	II	1	1	1	Liver metastasis	23~55	I+II	1
57	Male	White	2013~2015	33~40cm	NO	NO	YES	IV	Tx	N0	Widowed/Others	III+IV	16	2	1	Liver metastasis	56~65	III+IV	0
52	Male	Black	2013~2015	Others	NO	NO	YES	IV	T1	N1	Married	I	11	1	1	Liver metastasis	23~55	I+II	1
81	Male	White	2013~2015	33~40cm	NO	NO	YES	IV	T3	N0	Married	Unknown	16	0	0	Liver metastasis	71~97	Unknown	0
52	Male	White	2013~2015	33~40cm	NO	NO	YES	IV	T1	N1	Single/UnMarried	III+IV	11	1	1	Bone metastasis	23~55	III+IV	1
46	Male	White	2013~2015	33~40cm	NO	NO	YES	IV	Tx	N2	Married	III+IV	9	1	1	Liver metastasis	23~55	III+IV	1
59	Female	Black	2013~2015	33~40cm	NO	NO	NO	IV	Tx	N0	Divorced/separated	III+IV	1	1	1	Liver metastasis	56~65	III+IV	1
48	Male	White	2013~2015	Others	NO	NO	YES	IV	Tx	N1	Married	Unknown	7	1	1	Liver metastasis	23~55	Unknown	1
70	Female	White	2013~2015	33~40cm	NO	NO	YES	IV	T1	N0	Single/UnMarried	I	14	0	0	Liver metastasis	66~70	I+II	0
54	Female	White	2013~2015	Others	YES	NO	YES	IV	T4	N1	Single/UnMarried	II	13	0	0	Liver metastasis	23~55	I+II	0
58	Female	White	2013~2015	25~32cm	NO	NO	YES	IV	T1	N0	Single/UnMarried	III+IV	13	0	0	Liver metastasis	56~65	III+IV	0
52	Male	Others	2013~2015	33~40cm	NO	NO	YES	IV	T4	N0	Single/UnMarried	III+IV	4	2	1	Liver metastasis	23~55	III+IV	0
72	Male	White	2013~2015	Others	NO	NO	YES	IV	Tx	N1	Married	Unknown	4	1	1	Liver metastasis	71~97	Unknown	1
65	Male	White	2013~2015	33~40cm	NO	NO	NO	IV	T4	N1	Married	II	1	2	1	Bone metastasis	56~65	I+II	0
66	Male	White	2013~2015	Others	NO	NO	YES	IV	T3	N2	Widowed/Others	III+IV	9	1	1	Liver metastasis	66~70	III+IV	1
63	Male	White	2013~2015	Others	NO	NO	YES	IV	T3	N1	Divorced/separated	III+IV	12	0	0	Bone metastasis	56~65	III+IV	0
70	Male	White	2013~2015	33~40cm	NO	NO	YES	IV	Tx	N0	Married	III+IV	7	1	1	Liver metastasis	66~70	III+IV	1
65	Male	White	2013~2015	33~40cm	NO	NO	NO	IV	T2	N1	Married	III+IV	4	2	1	Liver metastasis	56~65	III+IV	0
67	Male	White	2013~2015	33~40cm	NO	NO	YES	IV	Tx	N1	Married	II	12	0	0	Liver metastasis	66~70	I+II	0
49	Male	White	2013~2015	Others	NO	NO	YES	IV	Tx	N4	Single/UnMarried	III+IV	12	1	1	Liver metastasis	23~55	III+IV	1
78	Male	White	2013~2015	33~40cm	NO	NO	YES	IV	T3	N1	Divorced/separated	III+IV	4	1	1	Liver metastasis	71~97	III+IV	1
58	Male	White	2010~2012	33~40cm	NO	NO	YES	IV	T1	N1	Married	III+IV	83	0	0	Liver metastasis	56~65	III+IV	0
47	Male	White	2010~2012	33~40cm	NO	NO	NO	IV	T1	N0	Married	III+IV	1	1	1	Liver metastasis	23~55	III+IV	1
65	Male	White	2010~2012	33~40cm	NO	NO	YES	IV	T1	N1	Married	III+IV	1	1	1	Bone metastasis	56~65	III+IV	1
49	Male	White	2010~2012	33~40cm	NO	NO	YES	IV	T3	N2	Single/UnMarried	III+IV	2	1	1	Liver metastasis	23~55	III+IV	1
64	Male	White	2010~2012	33~40cm	NO	NO	YES	IV	T1	N4	Married	II	5	1	1	Liver metastasis	56~65	I+II	1
42	Male	White	2010~2012	33~40cm	NO	NO	YES	IV	T3	N1	Married	Unknown	1	1	1	Liver metastasis	23~55	Unknown	1
61	Male	White	2010~2012	33~40cm	NO	NO	YES	IV	Tx	N1	Single/UnMarried	II	1	1	1	Liver metastasis	56~65	I+II	1
66	Male	White	2010~2012	33~40cm	NO	NO	NO	IV	T3	N0	Married	II	2	1	1	Liver metastasis	66~70	I+II	1
60	Male	White	2010~2012	33~40cm	NO	NO	YES	IV	T2	N0	Married	III+IV	6	1	1	Liver metastasis	56~65	III+IV	1
60	Male	White	2010~2012	33~40cm	NO	NO	NO	IV	Tx	N1	Widowed/Others	III+IV	1	1	1	Liver metastasis	56~65	III+IV	1
50	Male	White	2010~2012	33~40cm	NO	NO	YES	IV	T3	N1	Married	III+IV	10	1	1	Liver metastasis	23~55	III+IV	1
50	Male	White	2010~2012	33~40cm	NO	NO	NO	IV	T3	N0	Married	III+IV	7	1	1	Bone metastasis	23~55	III+IV	1
78	Male	White	2010~2012	Others	NO	NO	YES	IV	T4	N0	Married	Unknown	68	0	0	Liver metastasis	71~97	Unknown	0
71	Male	White	2010~2012	33~40cm	NO	NO	NO	IV	Tx	N0	Married	II	25	1	1	Liver metastasis	71~97	I+II	1
80	Male	White	2010~2012	33~40cm	NO	NO	YES	IV	Tx	N0	Married	II	2	2	1	Liver metastasis	71~97	I+II	0
73	Male	White	2010~2012	33~40cm	NO	NO	NO	IV	Tx	N1	Divorced/separated	III+IV	4	1	1	Bone metastasis	71~97	III+IV	1
73	Male	White	2010~2012	33~40cm	NO	NO	YES	IV	Tx	N1	Married	II	10	1	1	Liver metastasis	71~97	I+II	1
52	Male	White	2010~2012	33~40cm	NO	NO	NO	IV	Tx	N0	Widowed/Others	II	2	1	1	Bone metastasis	23~55	I+II	1
72	Male	White	2010~2012	33~40cm	NO	NO	YES	IV	T4	N0	Married	Unknown	7	1	1	Liver metastasis	71~97	Unknown	1
68	Male	White	2010~2012	33~40cm	NO	NO	YES	IV	T4	N0	Divorced/separated	Unknown	33	1	1	Liver metastasis	66~70	Unknown	1
64	Male	White	2010~2012	33~40cm	NO	NO	YES	IV	Tx	N0	Married	III+IV	58	1	1	Liver metastasis	56~65	III+IV	1
54	Male	White	2010~2012	33~40cm	NO	NO	YES	IV	T4	N1	Married	II	35	1	1	Liver metastasis	23~55	I+II	1
58	Male	White	2010~2012	33~40cm	NO	NO	YES	IV	T4	N1	Married	III+IV	1	1	1	Bone metastasis	56~65	III+IV	1
76	Male	White	2010~2012	33~40cm	NO	NO	YES	IV	T2	N1	Married	III+IV	23	1	1	Liver metastasis	71~97	III+IV	1
55	Male	White	2010~2012	33~40cm	NO	NO	NO	IV	Tx	N0	Single/UnMarried	Unknown	1	1	1	Liver metastasis	23~55	Unknown	1
53	Male	White	2010~2012	33~40cm	NO	NO	YES	IV	T4	N1	Married	III+IV	5	1	1	Liver metastasis	23~55	III+IV	1
46	Male	White	2010~2012	Others	NO	NO	YES	IV	T4	N4	Married	III+IV	5	1	1	Liver metastasis	23~55	III+IV	1
68	Male	White	2010~2012	33~40cm	NO	NO	YES	IV	Tx	N1	Married	III+IV	9	2	1	Liver metastasis	66~70	III+IV	0
58	Male	White	2010~2012	33~40cm	NO	NO	YES	IV	T1	N0	Married	II	5	1	1	Liver metastasis	56~65	I+II	1
70	Male	White	2010~2012	25~32cm	NO	NO	YES	IV	T3	N1	Married	II	10	1	1	Bone metastasis	66~70	I+II	1
67	Male	White	2010~2012	33~40cm	NO	NO	NO	IV	T1	N1	Married	Unknown	2	1	1	Bone metastasis	66~70	Unknown	1
50	Male	White	2010~2012	33~40cm	NO	NO	YES	IV	T1	N0	Married	Unknown	1	1	1	Liver metastasis	23~55	Unknown	1
83	Male	White	2010~2012	15~24cm	NO	NO	NO	IV	T4	N4	Married	III+IV	3	1	1	Bone metastasis	71~97	III+IV	1
71	Male	White	2010~2012	33~40cm	YES	YES	YES	IV	T3	N2	Married	III+IV	25	1	1	Liver metastasis	71~97	III+IV	1
60	Male	White	2010~2012	33~40cm	NO	NO	NO	IV	T4	N3	Divorced/separated	III+IV	1	1	1	Liver metastasis	56~65	III+IV	1
64	Male	White	2010~2012	33~40cm	NO	NO	YES	IV	T4	N4	Married	II	4	1	1	Liver metastasis	56~65	I+II	1
65	Male	White	2010~2012	25~32cm	YES	YES	YES	IV	T3	N1	Married	II	5	1	1	Liver metastasis	56~65	I+II	1
64	Male	White	2010~2012	33~40cm	NO	NO	YES	IV	Tx	N1	Married	III+IV	18	1	1	Bone metastasis	56~65	III+IV	1
67	Male	White	2010~2012	33~40cm	NO	NO	NO	IV	T4	N0	Single/UnMarried	III+IV	2	1	1	Bone metastasis	66~70	III+IV	1
64	Male	White	2010~2012	33~40cm	NO	NO	YES	IV	Tx	N1	Married	III+IV	49	1	1	Bone metastasis	56~65	III+IV	1
58	Female	White	2010~2012	33~40cm	NO	NO	YES	IV	T1	N1	Divorced/separated	III+IV	3	1	1	Bone metastasis	56~65	III+IV	1
57	Male	White	2010~2012	33~40cm	NO	NO	YES	IV	T4	N3	Married	III+IV	6	1	1	Liver metastasis	56~65	III+IV	1
78	Male	White	2010~2012	33~40cm	NO	NO	YES	IV	T1	N0	Married	III+IV	16	1	1	Liver metastasis	71~97	III+IV	1
67	Male	White	2010~2012	33~40cm	NO	NO	YES	IV	T3	N1	Married	III+IV	23	1	1	Bone metastasis	66~70	III+IV	1
64	Male	White	2010~2012	33~40cm	NO	NO	YES	IV	T4	N1	Married	II	10	2	1	Liver metastasis	56~65	I+II	0
87	Female	White	2013~2015	33~40cm	NO	NO	NO	IV	T4	N2	Widowed/Others	Unknown	1	2	1	Liver metastasis	71~97	Unknown	0
73	Male	White	2010~2012	33~40cm	NO	NO	YES	IV	Tx	N0	Married	Unknown	30	1	1	Liver metastasis	71~97	Unknown	1
50	Male	White	2013~2015	33~40cm	NO	NO	YES	IV	T3	N1	Married	III+IV	31	2	1	Liver metastasis	23~55	III+IV	0
51	Male	White	2013~2015	33~40cm	NO	NO	NO	IV	T3	N0	Married	II	1	1	1	Liver metastasis	23~55	I+II	1
52	Male	White	2010~2012	33~40cm	NO	NO	YES	IV	T4	N1	Married	III+IV	3	2	1	Bone metastasis	23~55	III+IV	0
71	Male	White	2010~2012	Others	NO	NO	YES	IV	Tx	N4	Single/UnMarried	I	8	2	1	Liver metastasis	71~97	I+II	0
54	Male	White	2010~2012	33~40cm	NO	NO	NO	IV	T1	N0	Married	Unknown	36	1	1	Liver metastasis	23~55	Unknown	1
70	Male	White	2013~2015	33~40cm	NO	NO	NO	IV	Tx	N0	Married	II	1	1	1	Liver metastasis	66~70	I+II	1
61	Male	White	2013~2015	33~40cm	NO	NO	YES	IV	T4	N0	Married	Unknown	7	1	1	Bone metastasis	56~65	Unknown	1
51	Male	White	2013~2015	33~40cm	NO	NO	YES	IV	T3	N1	Widowed/Others	II	9	1	1	Bone metastasis	23~55	I+II	1
60	Male	Black	2013~2015	33~40cm	NO	NO	YES	IV	T4	N0	Single/UnMarried	I	11	2	1	Liver metastasis	56~65	I+II	0
67	Male	White	2013~2015	33~40cm	NO	NO	YES	IV	T1	N1	Married	III+IV	9	1	1	Bone metastasis	66~70	III+IV	1
67	Male	White	2013~2015	25~32cm	NO	NO	NO	IV	Tx	N0	Widowed/Others	III+IV	1	2	1	Bone metastasis	66~70	III+IV	0
51	Male	Black	2013~2015	Others	NO	NO	YES	IV	Tx	N2	Married	III+IV	16	1	1	Bone metastasis	23~55	III+IV	1
56	Male	White	2013~2015	33~40cm	NO	NO	YES	IV	T2	N0	Married	Unknown	28	1	1	Liver metastasis	56~65	Unknown	1
57	Male	White	2013~2015	33~40cm	NO	NO	NO	IV	T1	N0	Widowed/Others	III+IV	1	1	1	Liver metastasis	56~65	III+IV	1
69	Male	White	2013~2015	33~40cm	NO	NO	YES	IV	T1	N0	Married	III+IV	2	1	1	Liver metastasis	66~70	III+IV	1
57	Male	White	2013~2015	33~40cm	NO	NO	YES	IV	Tx	N1	Married	II	4	1	1	Liver metastasis	56~65	I+II	1
52	Male	White	2013~2015	33~40cm	NO	NO	YES	IV	Tx	N1	Married	II	15	1	1	Liver metastasis	23~55	I+II	1
68	Female	White	2013~2015	33~40cm	NO	NO	YES	IV	Tx	N1	Married	III+IV	15	1	1	Liver metastasis	66~70	III+IV	1
52	Male	White	2013~2015	25~32cm	NO	NO	YES	IV	T4	N1	Married	III+IV	24	1	1	Bone metastasis	23~55	III+IV	1
63	Male	White	2010~2012	33~40cm	NO	NO	NO	IV	T4	N0	Married	III+IV	6	1	1	Liver metastasis	56~65	III+IV	1
57	Male	White	2013~2015	33~40cm	NO	NO	YES	IV	T3	N2	Married	II	6	1	1	Bone metastasis	56~65	I+II	1
66	Male	White	2013~2015	33~40cm	NO	NO	YES	IV	T3	N1	Divorced/separated	Unknown	8	1	1	Liver metastasis	66~70	Unknown	1
58	Male	White	2013~2015	33~40cm	NO	NO	NO	IV	T4	N0	Single/UnMarried	III+IV	1	1	1	Bone metastasis	56~65	III+IV	1
72	Male	White	2013~2015	33~40cm	NO	NO	NO	IV	Tx	N1	Married	III+IV	1	1	1	Liver metastasis	71~97	III+IV	1
64	Male	White	2013~2015	33~40cm	NO	NO	YES	IV	T4	N0	Married	Unknown	9	1	1	Liver metastasis	56~65	Unknown	1
36	Female	White	2013~2015	15~24cm	NO	NO	NO	IV	T1	N0	Married	III+IV	11	1	1	Bone metastasis	23~55	III+IV	1
72	Male	White	2013~2015	33~40cm	NO	NO	YES	IV	T3	N1	Married	Unknown	3	1	1	Liver metastasis	71~97	Unknown	1
68	Male	White	2013~2015	33~40cm	NO	NO	YES	IV	T1	N1	Married	III+IV	3	1	1	Liver metastasis	66~70	III+IV	1
81	Female	White	2013~2015	33~40cm	NO	NO	YES	IV	T2	N2	Widowed/Others	II	7	1	1	Bone metastasis	71~97	I+II	1
55	Male	White	2013~2015	33~40cm	NO	NO	YES	IV	T1	N1	Married	II	2	1	1	Bone metastasis	23~55	I+II	1
71	Male	White	2013~2015	33~40cm	NO	NO	YES	IV	T4	N1	Married	II	20	1	1	Liver metastasis	71~97	I+II	1
55	Male	White	2013~2015	33~40cm	NO	NO	YES	IV	T1	N1	Married	II	1	1	1	Liver metastasis	23~55	I+II	1
55	Male	White	2013~2015	33~40cm	NO	NO	YES	IV	T1	N1	Single/UnMarried	III+IV	10	1	1	Liver metastasis	23~55	III+IV	1
67	Male	White	2013~2015	33~40cm	NO	NO	YES	IV	T1	N0	Single/UnMarried	III+IV	1	1	1	Liver metastasis	66~70	III+IV	1
64	Female	Black	2013~2015	33~40cm	NO	NO	YES	IV	T4	N1	Divorced/separated	Unknown	12	1	1	Liver metastasis	56~65	Unknown	1
83	Female	White	2013~2015	33~40cm	NO	NO	YES	IV	T3	N0	Widowed/Others	III+IV	22	0	0	Liver metastasis	71~97	III+IV	0
49	Male	White	2013~2015	Others	NO	NO	YES	IV	T4	N1	Married	II	19	0	0	Liver metastasis	23~55	I+II	0
57	Male	White	2013~2015	33~40cm	NO	NO	YES	IV	T3	N1	Married	Unknown	14	0	0	Liver metastasis	56~65	Unknown	0
76	Male	White	2013~2015	25~32cm	NO	NO	NO	IV	Tx	N3	Married	III+IV	1	1	1	Liver metastasis	71~97	III+IV	1
57	Male	White	2013~2015	33~40cm	NO	NO	YES	IV	T3	N3	Divorced/separated	III+IV	9	2	1	Liver metastasis	56~65	III+IV	0
50	Male	White	2013~2015	33~40cm	NO	NO	YES	IV	T1	N1	Married	III+IV	6	1	1	Liver metastasis	23~55	III+IV	1
50	Male	White	2013~2015	Others	NO	NO	YES	IV	T4	N0	Single/UnMarried	II	17	1	1	Liver metastasis	23~55	I+II	1
59	Male	White	2013~2015	33~40cm	NO	NO	YES	IV	T1	N1	Married	III+IV	6	1	1	Liver metastasis	56~65	III+IV	1
66	Male	White	2013~2015	33~40cm	NO	NO	YES	IV	Tx	N1	Married	II	16	1	1	Bone metastasis	66~70	I+II	1
78	Male	White	2013~2015	33~40cm	NO	NO	NO	IV	T3	N4	Divorced/separated	Unknown	2	1	1	Liver metastasis	71~97	Unknown	1
51	Female	White	2013~2015	Others	NO	NO	YES	IV	T3	N1	Divorced/separated	Unknown	7	1	1	Liver metastasis	23~55	Unknown	1
58	Male	White	2013~2015	33~40cm	NO	NO	YES	IV	T1	N1	Married	II	8	2	1	Liver metastasis	56~65	I+II	0
73	Male	White	2013~2015	33~40cm	NO	NO	NO	IV	Tx	N0	Widowed/Others	III+IV	1	1	1	Liver metastasis	71~97	III+IV	1
59	Male	White	2013~2015	33~40cm	NO	YES	YES	IV	T3	N1	Married	III+IV	7	1	1	Bone metastasis	56~65	III+IV	1
58	Male	White	2013~2015	33~40cm	NO	NO	YES	IV	T1	N1	Married	II	20	1	1	Bone metastasis	56~65	I+II	1
40	Male	White	2013~2015	33~40cm	NO	NO	YES	IV	Tx	N1	Single/UnMarried	II	15	0	0	Bone metastasis	23~55	I+II	0
70	Male	White	2013~2015	25~32cm	NO	NO	NO	IV	Tx	N0	Married	III+IV	2	2	1	Bone metastasis	66~70	III+IV	0
46	Male	White	2013~2015	33~40cm	NO	NO	YES	IV	Tx	N1	Single/UnMarried	Unknown	9	1	1	Liver metastasis	23~55	Unknown	1
61	Female	White	2013~2015	33~40cm	NO	NO	YES	IV	T3	N4	Widowed/Others	III+IV	6	1	1	Liver metastasis	56~65	III+IV	1
43	Male	White	2013~2015	Others	YES	YES	YES	IV	T2	N2	Married	Unknown	17	0	0	Bone metastasis	23~55	Unknown	0
49	Male	White	2013~2015	Others	NO	NO	NO	IV	Tx	N4	Married	III+IV	24	2	1	Liver metastasis	23~55	III+IV	0
55	Male	White	2013~2015	33~40cm	NO	NO	YES	IV	T1	N1	Widowed/Others	III+IV	2	1	1	Liver metastasis	23~55	III+IV	1
50	Male	White	2013~2015	33~40cm	NO	NO	YES	IV	T1	N1	Married	III+IV	5	1	1	Liver metastasis	23~55	III+IV	1
37	Male	White	2013~2015	Others	NO	NO	YES	IV	T4	N1	Divorced/separated	III+IV	8	1	1	Liver metastasis	23~55	III+IV	1
